# Supplementary material for: Massive expression of cysteine-containing proteins causes abnormal elongation of yeast cells by perturbing the proteasome
Source: G3 (Bethesda). 2022 Apr 29;12(6):jkac106. doi: 10.1093/g3journal/jkac106 (PMC9157148; doi:10.1093/g3journal/jkac106)
Supplement: jkac106_Data_S1 [file jkac106_data_s1.xlsx]

## Sheet: Key_resouces_table
Reagent type (species) or resource	Designation	Source or reference	Identifiers	Additional information
strain, strain background (Saccharomyces cerevisiae)	BY4741 MATa his3Δ1 leu2Δ0 met15Δ0 ura3Δ0	PMID:9483801
strain, strain background (Saccharomyces cerevisiae)	BY4743 MTAa/α his3Δ1/his3Δ1 leu2Δ0/leu2Δ0 LYS2/lys2Δ0 met15Δ0/MET15 ura3Δ0/ura3Δ0	PMID:9483801
strain, strain background (Saccharomyces cerevisiae)	hsf1-848 MATa his3Δ1 leu2Δ0 met15Δ0 ura3Δ0 hsf1-848-KanMX	PMID: 27708008
strain, strain background (Schizosaccharomyces pombe)	FY h– leu1-32 ura4-D18	National BioResource Project Yeast		https://yeast.nig.ac.jp/yeast/
strain, strain background (Saccharomyces cerevisiae)	act1-132::KanR; his3^1 leu2^0 ura3^0 met15^0	PMID: 27708008
strain, strain background (Saccharomyces cerevisiae)	act1-3::KanR; his3^1 leu2^0 ura3^0 met15^0	PMID: 27708008
strain, strain background (Saccharomyces cerevisiae)	act1-108::KanR; his3^1 leu2^0 ura3^0 met15^0	PMID: 27708008
strain, strain background (Saccharomyces cerevisiae)	act1-121::KanR; his3^1 leu2^0 ura3^0 met15^0	PMID: 27708008
strain, strain background (Saccharomyces cerevisiae)	sec15-1::KanR; his3^1 leu2^0 ura3^0 met15^0	PMID: 27708008
strain, strain background (Saccharomyces cerevisiae)	exo70-38::KanR; his3^1 leu2^0 ura3^0 met15^0	PMID: 27708008
strain, strain background (Saccharomyces cerevisiae)	pre7-ph::KanR; his3^1 leu2^0 ura3^0 met15^0	PMID: 27708008
strain, strain background (Saccharomyces cerevisiae)	rpf2-ph::KanR; his3^1 leu2^0 ura3^0 met15^0	PMID: 27708008
strain, strain background (Saccharomyces cerevisiae)	cdc24-2::KanR; his3^1 leu2^0 ura3^0 met15^0	PMID: 27708008
strain, strain background (Saccharomyces cerevisiae)	gpi10-PH::KanR; his3^1leu2^0 ura3^0 met15^0	PMID: 27708008
strain, strain background (Saccharomyces cerevisiae)	pbn1-ph::KanR; his3^1 leu2^0 ura3^0 met15^0	PMID: 27708008
strain, strain background (Saccharomyces cerevisiae)	hsf1-848::KanR; his3^1 leu2^0 ura3^0 met15^0	PMID: 27708008
strain, strain background (Saccharomyces cerevisiae)	sgt1-3::KanR; his3^1 leu2^0 ura3^0 met15^0	PMID: 27708008
strain, strain background (Saccharomyces cerevisiae)	vps8::KanMX; his3^1 leu2^0 ura3^0 met15^0	PMID: 12140549
strain, strain background (Saccharomyces cerevisiae)	psk1::KanMX; his3^1 leu2^0 ura3^0 met15^0	PMID: 12140550
strain, strain background (Saccharomyces cerevisiae)	sla1::KanMX; his3^1 leu2^0 ura3^0 met15^0	PMID: 12140551
strain, strain background (Saccharomyces cerevisiae)	bem1::KanMX; his3^1 leu2^0 ura3^0 met15^0	PMID: 12140552
strain, strain background (Saccharomyces cerevisiae)	rpl19a::KanMX; his3^1 leu2^0 ura3^0 met15^0	PMID: 12140553
strain, strain background (Saccharomyces cerevisiae)	rpl8b::KanMX; his3^1 leu2^0 ura3^0 met15^0	PMID: 12140554
strain, strain background (Saccharomyces cerevisiae)	mmr1::KanMX; his3^1 leu2^0 ura3^0 met15^0	PMID: 12140555
strain, strain background (Saccharomyces cerevisiae)	mac1::KanMX; his3^1 leu2^0 ura3^0 met15^0	PMID: 12140556
strain, strain background (Saccharomyces cerevisiae)	Ssa1-mSca::Ssa1 BY4741 MATa his3Δ1 leu2Δ0 met15Δ0 ura3Δ0	This study
gene (S. cerevisiae)	GPM1		SGD:YKL152C
gene (S. cerevisiae)	TPI1		SGD:YDR050C
gene (S. cerevisiae)	SSA1		SGD:YAL005C
genetic reagent (S. cerevisiae)	GPM1-H182A	PMID:1386023		catalytic center mutant of GPM1
genetic reagent (S. cerevisiae)	GPM1-S151C	This study		cysteine-containing mutant of GPM1
genetic reagent (S. cerevisiae)	EGFP	PMID: 9043107		yeast codon-optimized EGFP (originally-called yEGFP3)
genetic reagent (S. cerevisiae)	EGFP-Y66G	PMID: 27538565		non-fluorescent yEGFP mutant
genetic reagent (S. cerevisiae)	Venus	PMID: 11753368, PMID: 15197731		yeast codon-optimized Venus (originally-called yEVenus)
genetic reagent (S. cerevisiae)	sfGFP	PMID: 16369541, This study		yeast codon-optimized superfolderGFP
genetic reagent (S. cerevisiae)	moxGFP	PMID: 26158227, This study		yeast codon-optimized moxGFP
genetic reagent (S. cerevisiae)	mScarlet	PMID: 27869816, This study		yeast codon--optimized mScarlet
genetic reagent (S. cerevisiae)	mScarlet-I	PMID: 27869816, This study		yeast codon--optimized mScarlet-I
genetic reagent (S. cerevisiae)	N1075-EGFP	doi: 10.3934/biophy.2020010		EGFP with additional N-terminal 10 amino acids (N10) with two cysteines.
genetic reagent (S. cerevisiae)	N1075CS-EGFP	This study		cysteine to serine substitution in N10-sequence of N1075-EGFP
genetic reagent (S. cerevisiae)	N1075CA-EGFP	This study		cysteine to alanine substitution in N10-sequence of N1075-EGFP
genetic reagent (S. cerevisiae)	TPI1-C41S	PMID: 30095406		cysteine to serine mutant of TPI1
genetic reagent (S. cerevisiae)	TPI1-C126S	PMID: 30095406		cysteine to serine mutant of TPI1
genetic reagent (S. cerevisiae)	TPI1-C41S, C126S	PMID: 30095406		cysteine-less mutant of TPI1
recombinant DNA reagent	pTOW40836 2µOri, URA3, leu2d, AmpR, ColE1Ori	PMID:22722869		plasmid for gTOW in S. cerevisiae
recombinant DNA reagent	pTOW-t-EGFP	PMID:23275495		TDH3 promoter EGFP; background pTOW40836
recombinant DNA reagent	pTOW-t-EGFP-Y66G	PMID: 33146608		TDH3 promoter EGFP-Y66G; background pTOW40836
recombinant DNA reagent	pTOW-t-EGFP-CS	This study		TDH3 promoter EGFP-CS; background pTOW40836
recombinant DNA reagent	pTOW-t-Venus	This study		TDH3 promoter Venus; background pTOW40836
recombinant DNA reagent	pTOW-t-sfGFP	This study		TDH3 promoter sfGFP; background pTOW40836
recombinant DNA reagent	pTOW-t-moxGFP	This study		TDH3 promoter moxGFP; background pTOW40836
recombinant DNA reagent	pTOW-t-mScarlet	This study		TDH3 promoter mScarlet; background pTOW40836
recombinant DNA reagent	pTOW-t-N1075-EGFP	PMID:23275495		TDH3 promoter EGFP; background pTOW40836
recombinant DNA reagent	pTOW-t-N1075CS-EGFP	PMID:23275495		TDH3 promoter EGFP; background pTOW40836
recombinant DNA reagent	pTOW-t-N1075CA-EGFP	PMID:23275495		TDH3 promoter EGFP; background pTOW40836
recombinant DNA reagent	pTOW-t-N1075-moxGFP	This study		TDH3 promoter moxGFP; background pTOW40836
recombinant DNA reagent	pTOW-t-GFPdeg	PMID: 27538565		TDH3 promoter GFPdeg; background pTOW40836
recombinant DNA reagent	pTOW-t-MOXdeg	This study		TDH3 promoter moxGFPdeg; background pTOW40836
recombinant DNA reagent	pTOW-t-TPI1	PMID: 30095406		TDH3 promoter TPI1; background pTOW40836
recombinant DNA reagent	pTOW-t-TPI1-C41S	PMID: 30095406		TDH3 promoter TPI1-C41S; background pTOW40836
recombinant DNA reagent	pTOW-t-TPI1-C126S	PMID: 30095406		TDH3 promoter TPI1-C126S; background pTOW40836
recombinant DNA reagent	pTOW-t-TPI1-C41S, C126S	PMID: 30095406		TDH3 promoter TPI1-C41S, C126S; background pTOW40836
recombinant DNA reagent	pTOW-t-GPM1	PMID: 30095406		TDH3 promoter GPM1; background pTOW40836
recombinant DNA reagent	pTOW-t-GPM1-H182A	PMID: 30095406		TDH3 promoter GPM1-H182A; background pTOW40836
recombinant DNA reagent	pTOWsp-M ColE1ORI, AmpR, ars3002x2, ura4, leu2-59	PMID: 22722869, This study		Modified version of pTOWspG-M, plasmid for pTOW in S. pombe
recombinant DNA reagent	pTOWspG-p-EGFP	This study		pgk1 promoter EGFP; background pTOWspG-M
recombinant DNA reagent	pTOWspG-p-moxGFP	This study		pgk1 promoter moxGFP; background pTOWspG-M
recombinant DNA reagent	pRS413ks	PMID: 2659436, This study		Modified version of pRS413
recombinant DNA reagent	pRS413ks-SSA1-mScaI	This study		SSA1-mScarlet-I; background pRS413ks
sequence-based reagent (synthetic gene)	sfGFP (yeast codon-optimized)	This study		ATGTCTAAAGGTGAAGAATTATTCACTGGTGTTGTCCCAATTTTGGTTGAATTAGATGGTGATGTTAATGGTCACAAATTTTCTGTCcgtGGTGAAGGTGAAGGTGATGCTACTaAtGGTAAATTGACCTTAAAATTTATTTgTACTACTGGTAAATTGCCAGTTCCATGGCCAACCTTAGTCACTACTTTAACTTATGGTGTTCAATgTTTTTCTAGATACCCAGATCATATGAAACgtCATGACTTTTTCAAGTCTGCCATGCCAGAAGGTTATGTTCAAGAAAGAACTATTTcTTTCAAAGATGACGGTActTACAAGACCAGAGCTGAAGTCAAGTTTGAAGGTGATACCTTAGTTAATAGAATCGAATTAAAAGGTATTGATTTTAAAGAAGAT…
sequence-based reagent (synthetic gene)	moxGFP (yeast codon-optimized)	This study		ATGTCTAAAGGTGAAGAATTATTCACTGGTGTTGTCCCAATTTTGGTTGAATTAGATGGTGATGTTAATGGTCACAAATTTTCTGTCcgtGGTGAAGGTGAAGGTGATGCTACTaAtGGTAAATTGACCTTAAAATTTATTTcTACTACTGGTAAATTGCCAGTTCCATGGCCAACCTTAGTCACTACTTTAACTTATGGTGTTCAATcTTTTTCTAGATACCCAGATCATATGAAACgtCATGACTTTTTCAAGTCTGCCATGCCAGAAGGTTATGTTCAAGAAAGAACTATTTcTTTCAAAGATGACGGTActTACAAGACCAGAGCTGAAGTCAAGTTTGAAGGTGATACCTTAGTTAATAGAATCGAATTAAAAGGTATTGATTTTAAAGAAGAT…
sequence-based reagent (synthetic gene)	mScarlet (yeast codon-optimized)	This study		ATGGTTTCTAAGGGTGAAGCTGTTATTAAGGAATTCATGAGATTCAAGGTTCACATGGAAGGTTCTATGAACGGTCACGAATTCGAAATTGAAGGTGAAGGTGAAGGTAGACCATACGAAGGTACTCAAACTGCTAAGTTGAAGGTTACTAAGGGTGGTCCATTGCCATTCTCTTGGGACATTTTGTCTCCACAATTCATGTACGGTTCTAGAGCTTTCACTAAGCACCCAGCTGACATTCCAGACTACTACAAGCAATCTTTCCCAGAAGGTTTCAAGTGGGAAAGAGTTATGAACTTCGAAGACGGTGGTGCTGTTACTGTTACTCAAGACACTTCTTTGGAAGACGGTACTTTGATTTACAAGGTTAAGTTGAGAGGTACTAACTTCCCACCAGAC…
sequence-based reagent (synthetic gene)	mScarlet-I (yeast codon-optimized)	This study		ATGGTTTCTAAGGGTGAAGCTGTTATTAAGGAATTCATGAGATTCAAGGTTCACATGGAAGGTTCTATGAACGGTCACGAATTCGAAATTGAAGGTGAAGGTGAAGGTAGACCATACGAAGGTACTCAAACTGCTAAGTTGAAGGTTACTAAGGGTGGTCCATTGCCATTCTCTTGGGACATTTTGTCTCCACAATTCATGTACGGTTCTAGAGCTTTCAtTAAGCACCCAGCTGACATTCCAGACTACTACAAGCAATCTTTCCCAGAAGGTTTCAAGTGGGAAAGAGTTATGAACTTCGAAGACGGTGGTGCTGTTACTGTTACTCAAGACACTTCTTTGGAAGACGGTACTTTGATTTACAAGGTTAAGTTGAGAGGTACTAACTTCCCACCAGAC…
commercial assay, kit	EzLabel FluoroNeo	ATTO		protein extraction
commercial assay, kit	NuPAGE LDS sample buffer	ThermoFisher Scientific	NP0007	PVDF membrane
commercial assay, kit	iBlot™ Transfer Stack, PVDF	ThermoFisher Scientific	IB401001	Western blot detection
commercial assay, kit	SuperSignal™ West Femto Maximum Sensitivity Substrate	ThermoFisher Scientific	34095	RNA purification
commercial assay, kit	RNeasy mini kit	Qiagen	74104	RNA analysis
commercial assay, kit	RNA kit	Simadzu	292-27913-91	quantification of RNA quantity
commercial assay, kit	Qubit RNA HS assay kit	ThermoFisher Scientific	Q32852
reagent	Formaldehyde	Wako
reagent	Concanavalin A	Sigma
reagent	Rhodamine-phalloidin	ThermoFisher Scientific
reagent	4′,6-diamidino- 2-phenylindole	Sigma
reagent	SYTOX Green	ThermoFisher Scientific	S7020
reagent	Halt Protease Inhibitor Cocktail	ThermoFisher Scientific	78425
reagent	Bortezomib	Free Base
reagent	cycloheximide	Sigma	C4859-1ML
software, algosithm	FastP(0.20.0)	PMID: 30423086
software, algosithm	Hisat2 (2.2.0)	PMID: 31375807
software, algosithm	Samtools(1.11)	PMID: 19505943
software, algosithm	StringTie(2.1.2)	PMID: 25690850
software, algosithm	EdgeR (3.28.1)	PMID: 19910308
software, algosithm	CalMorph	PMID: 16365294		morphologial analysis of yeast cells
software, algosithm	YeastSpotter	PMID: 31095270		segmentation of yeast cells
software, algosithm	Cellprofiler(4.0.7)	PMID17269487		morphologial analysis of yeast cells
software, algosithm	AxioVision	Carl Zeiss
software, algosithm	LASX	Leica
software, algosithm	Image Quant TL	GE Healthcare
software, algosithm	Proteomaps	PMID: 24889604		http://bionic-vis.biologie.uni-greifswald.de/
antibody	anti-GFP monoclonal antibody	Roche	11814460001
antibody	Peroxisome-secondaries	Nichirei Biosciences
