# Supplementary material for: Massive expression of cysteine-containing proteins causes abnormal elongation of yeast cells by perturbing the proteasome
Source: G3 (Bethesda). 2022 Apr 29;12(6):jkac106. doi: 10.1093/g3journal/jkac106 (PMC9157148; doi:10.1093/g3journal/jkac106)
Supplement: jkac106_Data_S2 [file jkac106_data_s2.xlsx]

## Sheet: Enriched GOs (all)
Enriched GO terms in differentially expressed genes (FDR < 0.05)
GO term	p-value (<0.05)	Matches	ID
Vector > moxGFP
carbohydrate metabolic process	4.08005e-05	YBR298C,YCL018W,YCL040W,YDR516C,YEL058W,YER065C,YFR015C,YFR053C,YGR254W,YHL032C,YHR104W,YHR174W,YHR183W,YIL099W,YJL034W,YJR009C,YLR213C,YML028W,YMR105C,YNL117W,YNL241C,YNR073C,YOR190W,YPR026W,YPR184W	GO:0005975
small molecule metabolic process	0.000181431	YAL012W,YAL060W,YBR093C,YBR208C,YCL018W,YCL040W,YDR516C,YEL021W,YEL058W,YER065C,YFR047C,YFR053C,YGL234W,YGR061C,YGR204W,YGR254W,YHL032C,YHR104W,YHR174W,YHR183W,YJL012C,YJL068C,YJR009C,YJR019C,YJR103W,YLR058C,YLR303W,YLR359W,YML028W,YML054C,YML123C,YMR105C,YMR120C,YMR189W,YMR250W,YNL037C,YNL117W,YNL200C,YNL241C,YNR073C,YOR136W,YOR374W,YPL028W,YPL061W,YPL095C	GO:0044281
carbohydrate catabolic process	0.00025547	YCL040W,YDR516C,YFR053C,YGR254W,YHL032C,YHR104W,YHR174W,YHR183W,YIL099W,YJR009C,YMR105C,YOR190W,YPR026W,YPR184W	GO:0016052
generation of precursor metabolites and energy	0.000739031	YBR243C,YCL040W,YDR516C,YER065C,YFR015C,YFR053C,YGR254W,YHR174W,YHR183W,YIL099W,YJL045W,YJR009C,YLR304C,YMR105C,YNL037C,YNL117W,YNL241C,YOR136W,YOR374W,YPL061W,YPR184W	GO:0006091
cellular carbohydrate metabolic process	0.00110831	YBR298C,YCL018W,YCL040W,YDR516C,YER065C,YFR015C,YFR053C,YHL032C,YHR183W,YIL099W,YJL034W,YML028W,YMR105C,YNL117W,YNR073C,YOR190W,YPR026W,YPR184W	GO:0044262
oxoacid metabolic process	0.00131372	YAL012W,YBR093C,YCL018W,YCL040W,YDR516C,YER065C,YFR047C,YFR053C,YGR061C,YGR204W,YGR254W,YHR174W,YHR183W,YJL012C,YJR009C,YJR019C,YJR103W,YLR058C,YLR303W,YML054C,YML123C,YMR189W,YMR250W,YNL037C,YNL117W,YOR136W,YOR374W,YPL028W,YPL061W,YPL095C	GO:0043436
organic acid metabolic process	0.00178357	YAL012W,YBR093C,YCL018W,YCL040W,YDR516C,YER065C,YFR047C,YFR053C,YGR061C,YGR204W,YGR254W,YHR174W,YHR183W,YJL012C,YJR009C,YJR019C,YJR103W,YLR058C,YLR303W,YML054C,YML123C,YMR189W,YMR250W,YNL037C,YNL117W,YOR136W,YOR374W,YPL028W,YPL061W,YPL095C	GO:0006082
carboxylic acid metabolic process	0.0187292	YAL012W,YCL018W,YCL040W,YDR516C,YER065C,YFR047C,YFR053C,YGR061C,YGR204W,YGR254W,YHR174W,YHR183W,YJR009C,YJR019C,YJR103W,YLR058C,YLR303W,YML054C,YMR189W,YMR250W,YNL037C,YNL117W,YOR136W,YOR374W,YPL028W,YPL061W,YPL095C	GO:0019752
monocarboxylic acid metabolic process	0.0193057	YCL018W,YCL040W,YDR516C,YER065C,YFR053C,YGR254W,YHR174W,YHR183W,YJR009C,YJR019C,YML054C,YNL117W,YOR374W,YPL028W,YPL061W,YPL095C	GO:0032787
carbohydrate derivative metabolic process	0.0211239	YBR243C,YCL040W,YCL043C,YDL095W,YDR516C,YEL021W,YEL058W,YFR053C,YGL234W,YGR061C,YGR254W,YHL032C,YHR174W,YHR183W,YJR009C,YJR019C,YJR103W,YKL165C,YLR213C,YLR359W,YMR105C,YMR120C,YNL241C,YOR321W	GO:1901135
moxGFP > Vector
ribosome biogenesis	1.05608e-34	YAL059W,YDL153C,YDL208W,YDR060W,YDR299W,YDR339C,YDR449C,YDR496C,YEL026W,YER126C,YER127W,YER131W,YGL171W,YGR030C,YGR081C,YGR128C,YGR148C,YGR159C,YGR245C,YGR271C-A,YHR052W,YHR072W-A,YHR088W,YIL019W,YIL096C,YJL033W,YJL122W,YJL136C,YKL009W,YKL078W,YKL143W,YKR081C,YLR009W,YLR051C,YLR068W,YLR074C,YLR167W,YLR185W,YLR276C,YLR435W,YLR438C-A,YLR448W,YML073C,YML093W,YMR049C,YMR229C,YNL002C,YNL075W,YNL110C,Y…	GO:0042254
ribonucleoprotein complex biogenesis	2.02853e-31	YAL059W,YDL153C,YDL208W,YDR060W,YDR299W,YDR339C,YDR449C,YDR496C,YEL026W,YER126C,YER127W,YER131W,YGL171W,YGR030C,YGR081C,YGR128C,YGR148C,YGR159C,YGR245C,YGR271C-A,YHR052W,YHR072W-A,YHR088W,YIL019W,YIL096C,YJL033W,YJL122W,YJL136C,YKL009W,YKL078W,YKL143W,YKR081C,YLR009W,YLR051C,YLR068W,YLR074C,YLR167W,YLR185W,YLR276C,YLR435W,YLR438C-A,YLR448W,YML073C,YML093W,YMR049C,YMR229C,YMR260C,YNL002C,YNL075W,Y…	GO:0022613
rRNA metabolic process	1.50437e-24	YDL153C,YDL208W,YDR299W,YDR339C,YDR449C,YEL026W,YER126C,YER127W,YER131W,YGL171W,YGR030C,YGR081C,YGR128C,YGR159C,YGR271C-A,YHR052W,YHR072W-A,YHR088W,YIL019W,YIL096C,YJL033W,YJL136C,YKL009W,YKL078W,YKR081C,YLR051C,YLR068W,YLR167W,YLR185W,YLR276C,YLR435W,YLR438C-A,YML093W,YMR049C,YMR229C,YNL001W,YNL002C,YNL075W,YNL110C,YNL112W,YOL041C,YOL077C,YOR004W,YOR078W,YPL146C,YPL211W,YPR112C	GO:0016072
rRNA processing	2.43452e-24	YDL153C,YDL208W,YDR299W,YDR339C,YDR449C,YEL026W,YER126C,YER127W,YER131W,YGL171W,YGR030C,YGR081C,YGR128C,YGR159C,YGR271C-A,YHR052W,YHR072W-A,YHR088W,YIL019W,YIL096C,YJL033W,YJL136C,YKL009W,YKL078W,YKR081C,YLR051C,YLR068W,YLR167W,YLR185W,YLR276C,YLR435W,YLR438C-A,YML093W,YMR049C,YMR229C,YNL002C,YNL075W,YNL110C,YNL112W,YOL041C,YOL077C,YOR004W,YOR078W,YPL146C,YPL211W,YPR112C	GO:0006364
ncRNA processing	9.80552e-20	YDL153C,YDL208W,YDR299W,YDR339C,YDR449C,YEL026W,YER126C,YER127W,YER131W,YGL171W,YGR030C,YGR081C,YGR128C,YGR159C,YGR271C-A,YHR052W,YHR072W-A,YHR088W,YIL019W,YIL096C,YJL033W,YJL136C,YKL009W,YKL078W,YKR081C,YLR051C,YLR068W,YLR167W,YLR185W,YLR276C,YLR435W,YLR438C-A,YML093W,YMR049C,YMR229C,YNL002C,YNL075W,YNL110C,YNL112W,YNL119W,YOL041C,YOL077C,YOR004W,YOR078W,YPL146C,YPL211W,YPR112C	GO:0034470
ribosomal large subunit biogenesis	1.70775e-19	YDL208W,YDR060W,YDR496C,YEL026W,YER126C,YER131W,YGR148C,YGR245C,YHR052W,YHR088W,YJL122W,YKL009W,YKR081C,YLR009W,YLR185W,YLR276C,YLR435W,YLR448W,YML073C,YMR049C,YMR229C,YNL002C,YNL110C,YOL041C,YOL077C,YOR206W,YPL146C,YPL211W	GO:0042273
ncRNA metabolic process	3.10256e-18	YDL153C,YDL208W,YDR299W,YDR339C,YDR449C,YEL026W,YER126C,YER127W,YER131W,YGL171W,YGR030C,YGR081C,YGR128C,YGR159C,YGR271C-A,YHR052W,YHR072W-A,YHR088W,YIL019W,YIL096C,YJL033W,YJL136C,YKL009W,YKL078W,YKR081C,YLR051C,YLR068W,YLR167W,YLR185W,YLR276C,YLR435W,YLR438C-A,YML093W,YMR049C,YMR229C,YNL001W,YNL002C,YNL075W,YNL110C,YNL112W,YNL119W,YOL041C,YOL077C,YOR004W,YOR078W,YPL146C,YPL211W,YPR112C	GO:0034660
ribosomal small subunit biogenesis	1.95583e-14	YDL153C,YDR299W,YDR339C,YDR449C,YEL026W,YER127W,YGL171W,YGR081C,YGR128C,YGR159C,YGR271C-A,YIL019W,YJL136C,YKL078W,YKL143W,YLR051C,YLR068W,YLR167W,YLR435W,YML093W,YMR229C,YNL075W,YOR004W,YOR078W,YPR112C	GO:0042274
RNA processing	6.41767e-14	YDL153C,YDL208W,YDR299W,YDR339C,YDR449C,YEL026W,YER126C,YER127W,YER131W,YGL171W,YGR030C,YGR081C,YGR128C,YGR159C,YGR271C-A,YHR052W,YHR072W-A,YHR088W,YIL019W,YIL096C,YJL033W,YJL136C,YKL009W,YKL078W,YKR081C,YLR051C,YLR068W,YLR167W,YLR185W,YLR276C,YLR435W,YLR438C-A,YML093W,YMR049C,YMR229C,YNL002C,YNL075W,YNL110C,YNL112W,YNL119W,YOL041C,YOL077C,YOR004W,YOR078W,YPL146C,YPL211W,YPR112C	GO:0006396
maturation of LSU-rRNA	1.76837e-13	YDL208W,YEL026W,YER126C,YER131W,YHR052W,YHR088W,YKR081C,YLR185W,YLR276C,YLR435W,YMR049C,YMR229C,YNL002C,YNL110C,YOL041C,YOL077C,YPL146C,YPL211W	GO:0000470
maturation of 5.8S rRNA	7.63535e-13	YDL153C,YDR339C,YDR449C,YER126C,YER127W,YGL171W,YHR052W,YHR088W,YJL136C,YKR081C,YLR051C,YLR185W,YML093W,YMR049C,YMR229C,YNL002C,YOL077C,YOR004W,YOR078W,YPR112C	GO:0000460
maturation of 5.8S rRNA from tricistronic rRNA transcript (SSU-rRNA, 5.8S rRNA, LSU-rRNA)	7.63535e-13	YDL153C,YDR339C,YDR449C,YER126C,YER127W,YGL171W,YHR052W,YHR088W,YJL136C,YKR081C,YLR051C,YLR185W,YML093W,YMR049C,YMR229C,YNL002C,YOL077C,YOR004W,YOR078W,YPR112C	GO:0000466
maturation of SSU-rRNA	8.31675e-13	YDL153C,YDR299W,YDR339C,YDR449C,YEL026W,YER127W,YGL171W,YGR081C,YGR128C,YGR271C-A,YIL019W,YJL136C,YKL078W,YLR051C,YLR068W,YLR167W,YLR435W,YML093W,YMR229C,YOR004W,YOR078W,YPR112C	GO:0030490
maturation of SSU-rRNA from tricistronic rRNA transcript (SSU-rRNA, 5.8S rRNA, LSU-rRNA)	1.06507e-12	YDL153C,YDR299W,YDR339C,YDR449C,YEL026W,YER127W,YGL171W,YGR081C,YGR128C,YGR271C-A,YIL019W,YJL136C,YKL078W,YLR051C,YLR068W,YLR435W,YML093W,YMR229C,YOR004W,YOR078W,YPR112C	GO:0000462
maturation of LSU-rRNA from tricistronic rRNA transcript (SSU-rRNA, 5.8S rRNA, LSU-rRNA)	2.48464e-12	YER126C,YER131W,YHR052W,YHR088W,YKR081C,YLR185W,YLR276C,YLR435W,YMR049C,YMR229C,YNL002C,YNL110C,YOL041C,YOL077C,YPL146C,YPL211W	GO:0000463
cellular component biogenesis	3.23057e-12	YAL059W,YBR262C,YDL153C,YDL208W,YDR060W,YDR299W,YDR339C,YDR449C,YDR496C,YEL026W,YER126C,YER127W,YER131W,YGL171W,YGR030C,YGR081C,YGR128C,YGR148C,YGR159C,YGR245C,YGR271C-A,YHR052W,YHR072W-A,YHR079C-A,YHR088W,YIL019W,YIL096C,YJL033W,YJL122W,YJL136C,YKL009W,YKL078W,YKL143W,YKR081C,YLR009W,YLR051C,YLR068W,YLR074C,YLR167W,YLR185W,YLR276C,YLR435W,YLR438C-A,YLR448W,YML073C,YML093W,YMR049C,YMR229C,YMR260C…	GO:0044085
cleavage involved in rRNA processing	3.96906e-11	YDL153C,YDL208W,YDR339C,YDR449C,YER127W,YGL171W,YHR052W,YHR072W-A,YJL136C,YLR051C,YLR185W,YML093W,YMR229C,YNL002C,YOL077C,YOR004W,YOR078W,YPR112C	GO:0000469
endonucleolytic cleavage involved in rRNA processing	1.26327e-08	YDL153C,YDR339C,YDR449C,YER127W,YGL171W,YJL136C,YLR051C,YLR185W,YML093W,YMR229C,YOL077C,YOR004W,YOR078W,YPR112C	GO:0000478
endonucleolytic cleavage of tricistronic rRNA transcript (SSU-rRNA, 5.8S rRNA, LSU-rRNA)	1.26327e-08	YDL153C,YDR339C,YDR449C,YER127W,YGL171W,YJL136C,YLR051C,YLR185W,YML093W,YMR229C,YOL077C,YOR004W,YOR078W,YPR112C	GO:0000479
rRNA 5'-end processing	1.56664e-08	YDL153C,YDR339C,YDR449C,YGL171W,YLR051C,YML093W,YMR229C,YNL002C,YOL077C,YOR004W,YOR078W,YPR112C	GO:0000967
cytoplasmic translation	2.37474e-08	YBL027W,YBL092W,YBR084C-A,YDL075W,YER131W,YFL034C-A,YFR032C-A,YGL147C,YGR148C,YHR141C,YJL136C,YLR167W,YLR185W,YLR388W,YLR448W,YML073C,YMR194W,YMR260C,YNL162W,YNL255C,YOR182C,YPR043W	GO:0002181
ribosome assembly	4.56906e-08	YDR060W,YER131W,YGR148C,YGR159C,YKL009W,YKR081C,YLR009W,YLR167W,YLR448W,YML073C,YMR229C,YOL077C,YPL146C,YPL211W,YPR112C	GO:0042255
gene expression	1.23786e-07	YBL027W,YBL092W,YBR084C-A,YDL075W,YDL153C,YDL208W,YDR299W,YDR339C,YDR449C,YDR496C,YEL026W,YER126C,YER127W,YER131W,YFL034C-A,YFR032C-A,YGL147C,YGL171W,YGR030C,YGR081C,YGR128C,YGR148C,YGR159C,YGR271C-A,YHR052W,YHR071W,YHR072W-A,YHR088W,YHR141C,YIL019W,YIL096C,YJL033W,YJL136C,YJR097W,YKL009W,YKL078W,YKL155C,YKR081C,YLR009W,YLR051C,YLR068W,YLR167W,YLR185W,YLR276C,YLR388W,YLR435W,YLR438C-A,YLR448W,YML…	GO:0010467
endonucleolytic cleavage in ITS1 to separate SSU-rRNA from 5.8S rRNA and LSU-rRNA from tricistronic rRNA transcript (SSU-rRNA, 5.8S rRNA, LSU-rRNA)	1.31567e-07	YDL153C,YDR339C,YDR449C,YER127W,YGL171W,YJL136C,YLR051C,YML093W,YMR229C,YOR004W,YOR078W,YPR112C	GO:0000447
RNA phosphodiester bond hydrolysis	2.1233e-07	YDL153C,YDL208W,YDR339C,YDR449C,YER127W,YGL171W,YGR030C,YHR052W,YHR072W-A,YJL136C,YLR051C,YLR185W,YML093W,YMR045C,YMR229C,YNL001W,YNL002C,YOL077C,YOR004W,YOR078W,YPR112C	GO:0090501
ncRNA 5'-end processing	4.81256e-07	YDL153C,YDR339C,YDR449C,YGL171W,YLR051C,YML093W,YMR229C,YNL002C,YOL077C,YOR004W,YOR078W,YPR112C	GO:0034471
RNA 5'-end processing	6.12561e-07	YDL153C,YDR339C,YDR449C,YGL171W,YLR051C,YML093W,YMR229C,YNL002C,YOL077C,YOR004W,YOR078W,YPR112C	GO:0000966
endonucleolytic cleavage in 5'-ETS of tricistronic rRNA transcript (SSU-rRNA, 5.8S rRNA, LSU-rRNA)	1.9391e-06	YDL153C,YDR339C,YDR449C,YER127W,YGL171W,YLR051C,YML093W,YMR229C,YOR004W,YPR112C	GO:0000480
RNA phosphodiester bond hydrolysis, endonucleolytic	3.1886e-06	YDL153C,YDR339C,YDR449C,YER127W,YGL171W,YGR030C,YJL136C,YLR051C,YLR185W,YML093W,YMR045C,YMR229C,YNL001W,YOL077C,YOR004W,YOR078W,YPR112C	GO:0090502
endonucleolytic cleavage to generate mature 5'-end of SSU-rRNA from (SSU-rRNA, 5.8S rRNA, LSU-rRNA)	3.56681e-06	YDL153C,YDR339C,YDR449C,YGL171W,YLR051C,YML093W,YMR229C,YOR004W,YOR078W,YPR112C	GO:0000472
ribosomal large subunit assembly	1.39523e-05	YDR060W,YGR148C,YKL009W,YKR081C,YLR009W,YLR448W,YML073C,YMR229C,YOL077C,YPL146C	GO:0000027
nucleic acid phosphodiester bond hydrolysis	0.000210234	YDL153C,YDL208W,YDR339C,YDR449C,YER127W,YGL171W,YGR030C,YHR052W,YHR072W-A,YJL136C,YLR051C,YLR185W,YML093W,YMR045C,YMR229C,YNL001W,YNL002C,YOL077C,YOR004W,YOR078W,YPR112C	GO:0090305
cellular nitrogen compound metabolic process	0.000506517	YBL027W,YBL092W,YBR084C-A,YDL075W,YDL153C,YDL208W,YDR299W,YDR339C,YDR449C,YDR496C,YEL026W,YER126C,YER127W,YER131W,YFL034C-A,YFR032C-A,YGL147C,YGL171W,YGR030C,YGR081C,YGR128C,YGR148C,YGR159C,YGR271C-A,YHR052W,YHR071W,YHR072W-A,YHR079C-A,YHR088W,YHR141C,YIL019W,YIL096C,YJL033W,YJL116C,YJL136C,YJR097W,YKL009W,YKL078W,YKL155C,YKR081C,YLR009W,YLR051C,YLR068W,YLR167W,YLR185W,YLR276C,YLR388W,YLR435W,YLR…	GO:0034641
ribonucleoprotein complex assembly	0.00077935	YDR060W,YGR148C,YGR159C,YKL009W,YKR081C,YLR009W,YLR167W,YLR448W,YML073C,YMR229C,YMR260C,YNL112W,YOL077C,YPL146C,YPL211W,YPR112C	GO:0022618
ribonucleoprotein complex subunit organization	0.00122628	YDR060W,YGR148C,YGR159C,YKL009W,YKR081C,YLR009W,YLR167W,YLR448W,YML073C,YMR229C,YMR260C,YNL112W,YOL077C,YPL146C,YPL211W,YPR112C	GO:0071826
rRNA-containing ribonucleoprotein complex export from nucleus	0.0021287	YAL059W,YER131W,YGR081C,YGR245C,YHR088W,YKL009W,YKL143W,YLR074C,YNR053C,YPL146C	GO:0071428
cellular component organization or biogenesis	0.00221176	YAL059W,YBR067C,YBR262C,YDL153C,YDL208W,YDR060W,YDR299W,YDR339C,YDR449C,YDR496C,YEL026W,YER126C,YER127W,YER131W,YFL014W,YGL171W,YGR030C,YGR081C,YGR128C,YGR148C,YGR159C,YGR245C,YGR271C-A,YHR052W,YHR072W-A,YHR079C-A,YHR088W,YIL019W,YIL096C,YJL033W,YJL116C,YJL122W,YJL136C,YKL009W,YKL078W,YKL143W,YKR081C,YLR009W,YLR051C,YLR068W,YLR074C,YLR167W,YLR185W,YLR276C,YLR435W,YLR438C-A,YLR448W,YML073C,YML093W…	GO:0071840
ribosomal subunit export from nucleus	0.00244153	YAL059W,YGR081C,YGR245C,YHR088W,YKL009W,YKL143W,YLR074C,YNR053C,YPL146C	GO:0000054
ribosome localization	0.00287427	YAL059W,YGR081C,YGR245C,YHR088W,YKL009W,YKL143W,YLR074C,YNR053C,YPL146C	GO:0033750
organelle assembly	0.00308146	YDR060W,YER131W,YGR148C,YGR159C,YKL009W,YKR081C,YLR009W,YLR167W,YLR438C-A,YLR448W,YML073C,YMR229C,YOL077C,YPL146C,YPL211W,YPR112C	GO:0070925
RNA metabolic process	0.00372327	YDL153C,YDL208W,YDR299W,YDR339C,YDR449C,YEL026W,YER126C,YER127W,YER131W,YGL171W,YGR030C,YGR081C,YGR128C,YGR159C,YGR271C-A,YHR052W,YHR071W,YHR072W-A,YHR088W,YIL019W,YIL096C,YJL033W,YJL136C,YKL009W,YKL078W,YKR081C,YLR051C,YLR068W,YLR167W,YLR185W,YLR276C,YLR435W,YLR438C-A,YML093W,YMR045C,YMR049C,YMR229C,YNL001W,YNL002C,YNL075W,YNL110C,YNL112W,YNL113W,YNL119W,YOL041C,YOL077C,YOR004W,YOR078W,YPL146C,Y…	GO:0016070
ribosomal large subunit export from nucleus	0.0089369	YAL059W,YGR245C,YHR088W,YKL009W,YLR074C,YNR053C,YPL146C	GO:0000055
ribonucleoprotein complex export from nucleus	0.0158504	YAL059W,YER131W,YGR081C,YGR128C,YGR245C,YHR088W,YKL009W,YKL143W,YLR074C,YNR053C,YPL146C,YPR112C	GO:0071426
ribonucleoprotein complex localization	0.0202855	YAL059W,YER131W,YGR081C,YGR128C,YGR245C,YHR088W,YKL009W,YKL143W,YLR074C,YNR053C,YPL146C,YPR112C	GO:0071166
nuclear export	0.0325531	YAL059W,YER131W,YGR081C,YGR128C,YGR245C,YHR088W,YKL009W,YKL143W,YLR074C,YNR053C,YPL146C,YPR112C	GO:0051168
Vector > EGFP
No Enrichment found
EGFP > Vector (FDR<0.05)
protein folding	8.32105e-05	YBL075C,YBR072W,YBR169C,YDR171W,YDR258C,YDR453C,YER103W,YGR142W,YLL026W,YOR027W,YOR391C,YPL240C,YPL280W	GO:0006457
response to oxidative stress	0.00131127	YCR021C,YDR171W,YDR222W,YDR453C,YFL014W,YGR043C,YGR088W,YHR053C,YKL086W,YLR205C,YOL052C-A,YOR120W	GO:0006979
response to stress	0.00492535	YBL075C,YBR072W,YBR114W,YCR021C,YDL020C,YDL204W,YDR001C,YDR014W-A,YDR171W,YDR222W,YDR258C,YDR453C,YER103W,YFL014W,YGR043C,YGR088W,YGR211W,YHR053C,YHR082C,YKL086W,YKR075C,YLL026W,YLR205C,YMR175W,YMR190C,YOL052C-A,YOR120W,YOR173W,YPL240C,YPR075C	GO:0006950
protein refolding	0.0122719	YBL075C,YBR169C,YDR258C,YER103W,YLL026W,YPL240C	GO:0042026
chaperone-mediated protein folding	0.0122719	YBL075C,YDR258C,YER103W,YLL026W,YOR391C,YPL280W	GO:0061077
response to heat	0.0247936	YBR072W,YCR021C,YDR171W,YDR258C,YFL014W,YLL026W,YOL052C-A,YPL240C	GO:0009408
response to abiotic stimulus	0.0275601	YBR072W,YCR021C,YDR001C,YDR171W,YDR258C,YER150W,YFL014W,YLL026W,YMR175W,YOL052C-A,YPL240C,YPR075C	GO:0009628
response to temperature stimulus	0.034624	YBR072W,YCR021C,YDR171W,YDR258C,YFL014W,YLL026W,YOL052C-A,YPL240C	GO:0009266
cellular response to heat	0.0393284	YBR072W,YCR021C,YDR258C,YFL014W,YLL026W,YOL052C-A,YPL240C	GO:0034605
EGFP > moxGFP
cellular carbohydrate metabolic process	1.38755e-12	YBR126C,YBR298C,YCL040W,YDR001C,YDR516C,YEL011W,YEL070W,YER054C,YFR015C,YFR017C,YFR053C,YGR256W,YIL107C,YIL155C,YKL035W,YLL026W,YLR343W,YML100W,YMR105C,YNR073C,YOR120W,YPR026W,YPR160W,YPR184W	GO:0044262
carbohydrate metabolic process	6.89491e-12	YBR126C,YBR298C,YCL040W,YDR001C,YDR516C,YEL011W,YEL070W,YER054C,YFR015C,YFR017C,YFR053C,YGR043C,YGR248W,YGR256W,YHR104W,YIL107C,YIL155C,YKL035W,YLL026W,YLR343W,YML100W,YMR105C,YMR196W,YNR073C,YOR120W,YPR026W,YPR160W,YPR184W	GO:0005975
trehalose metabolic process	1.40333e-06	YBR126C,YDR001C,YKL035W,YLL026W,YML100W,YMR105C,YPR026W	GO:0005991
oligosaccharide metabolic process	5.12102e-06	YBR126C,YBR298C,YDR001C,YKL035W,YLL026W,YML100W,YMR105C,YMR196W,YPR026W	GO:0009311
carbohydrate catabolic process	1.5139e-05	YCL040W,YDR001C,YDR516C,YFR017C,YFR053C,YGR256W,YHR104W,YIL155C,YMR105C,YOR120W,YPR026W,YPR160W,YPR184W	GO:0016052
disaccharide metabolic process	5.161e-05	YBR126C,YBR298C,YDR001C,YKL035W,YLL026W,YML100W,YMR105C,YPR026W	GO:0005984
protein refolding	7.12233e-05	YAL005C,YBR169C,YER103W,YLL024C,YLL026W,YLR216C,YLR259C,YPL240C	GO:0042026
response to oxidative stress	0.00014357	YBL064C,YBR126C,YCR021C,YDR171W,YFL014W,YGR043C,YGR088W,YHR008C,YHR104W,YKL086W,YLR205C,YMR250W,YOL052C-A,YOR120W	GO:0006979
glucose 6-phosphate metabolic process	0.000181266	YCL040W,YDR516C,YFR053C,YGR043C,YGR248W,YGR256W,YMR105C	GO:0051156
cellular carbohydrate biosynthetic process	0.000199243	YBR126C,YEL011W,YER054C,YFR015C,YFR017C,YKL035W,YLR343W,YML100W,YMR105C,YPR184W	GO:0034637
glycogen biosynthetic process	0.000371402	YEL011W,YER054C,YFR015C,YFR017C,YKL035W,YMR105C,YPR184W	GO:0005978
glycogen metabolic process	0.000381771	YEL011W,YER054C,YFR015C,YFR017C,YKL035W,YMR105C,YPR160W,YPR184W	GO:0005977
energy reserve metabolic process	0.000618386	YEL011W,YER054C,YFR015C,YFR017C,YKL035W,YMR105C,YPR160W,YPR184W	GO:0006112
protein folding	0.000642973	YAL005C,YBR072W,YBR169C,YDR171W,YDR214W,YER103W,YGR142W,YLL024C,YLL026W,YLR216C,YLR259C,YOR027W,YPL240C	GO:0006457
generation of precursor metabolites and energy	0.000770957	YCL040W,YDR516C,YEL011W,YER054C,YFR015C,YFR017C,YFR053C,YGR043C,YGR248W,YGR256W,YKL035W,YMR105C,YMR315W,YOR374W,YPL061W,YPR160W,YPR184W	GO:0006091
NADPH regeneration	0.000815952	YGR043C,YGR248W,YGR256W,YMR315W,YOR374W,YPL061W	GO:0006740
response to heat	0.000832133	YBR072W,YBR126C,YCR021C,YDR171W,YDR214W,YFL014W,YLL026W,YOL052C-A,YPL004C,YPL240C	GO:0009408
response to temperature stimulus	0.00127531	YBR072W,YBR126C,YCR021C,YDR171W,YDR214W,YFL014W,YLL026W,YOL052C-A,YPL004C,YPL240C	GO:0009266
cellular glucan metabolic process	0.00344532	YEL011W,YER054C,YFR015C,YFR017C,YKL035W,YLR343W,YMR105C,YPR160W,YPR184W	GO:0006073
glucan metabolic process	0.00344532	YEL011W,YER054C,YFR015C,YFR017C,YKL035W,YLR343W,YMR105C,YPR160W,YPR184W	GO:0044042
glucan biosynthetic process	0.00387163	YEL011W,YER054C,YFR015C,YFR017C,YKL035W,YLR343W,YMR105C,YPR184W	GO:0009250
cellular carbohydrate catabolic process	0.00448234	YDR001C,YFR017C,YGR256W,YIL155C,YPR026W,YPR160W,YPR184W	GO:0044275
carbohydrate transport	0.00461901	YBR298C,YCL040W,YDR342C,YFL054C,YFR053C,YHR096C,YOL156W,YPR026W	GO:0008643
response to abiotic stimulus	0.00507481	YBR072W,YBR126C,YCR021C,YDR001C,YDR171W,YDR214W,YER150W,YFL014W,YHR104W,YLL026W,YOL052C-A,YPL004C,YPL061W,YPL240C	GO:0009628
cellular polysaccharide metabolic process	0.00527972	YEL011W,YER054C,YFR015C,YFR017C,YKL035W,YLR343W,YMR105C,YPR160W,YPR184W	GO:0044264
cellular polysaccharide biosynthetic process	0.00548505	YEL011W,YER054C,YFR015C,YFR017C,YKL035W,YLR343W,YMR105C,YPR184W	GO:0033692
polysaccharide biosynthetic process	0.00648824	YEL011W,YER054C,YFR015C,YFR017C,YKL035W,YLR343W,YMR105C,YPR184W	GO:0000271
NADP metabolic process	0.00930759	YGR043C,YGR248W,YGR256W,YMR315W,YOR374W,YPL061W	GO:0006739
cellular response to heat	0.0104892	YBR072W,YBR126C,YCR021C,YDR214W,YFL014W,YLL026W,YOL052C-A,YPL240C	GO:0034605
cellular response to oxidative stress	0.0122007	YBL064C,YBR126C,YCR021C,YFL014W,YGR043C,YHR008C,YHR104W,YKL086W,YMR250W,YOL052C-A,YOR120W	GO:0034599
trehalose biosynthetic process	0.0145224	YBR126C,YKL035W,YML100W,YMR105C	GO:0005992
carbohydrate biosynthetic process	0.0186782	YBR126C,YEL011W,YER054C,YFR015C,YFR017C,YKL035W,YLR343W,YML100W,YMR105C,YPR184W	GO:0016051
polysaccharide metabolic process	0.0187601	YEL011W,YER054C,YFR015C,YFR017C,YKL035W,YLR343W,YMR105C,YPR160W,YPR184W	GO:0005976
'de novo' protein folding	0.0203352	YAL005C,YER103W,YLL024C,YLL026W,YLR259C,YPL240C	GO:0006458
response to inorganic substance	0.0217746	YBL064C,YBR126C,YCR021C,YDR001C,YDR171W,YGR088W,YHR008C,YOL052C-A	GO:0010035
oligosaccharide biosynthetic process	0.0286335	YBR126C,YKL035W,YML100W,YMR105C	GO:0009312
disaccharide biosynthetic process	0.0286335	YBR126C,YKL035W,YML100W,YMR105C	GO:0046351
cellular response to chemical stimulus	0.035219	YAL005C,YBL064C,YBR126C,YCR021C,YDR001C,YER103W,YFL014W,YFL052W,YGR043C,YGR088W,YHR008C,YHR104W,YJL157C,YKL086W,YLL024C,YLR259C,YMR250W,YOL052C-A,YOR120W,YPL230W	GO:0070887
response to reactive oxygen species	0.0402008	YBL064C,YCR021C,YDR171W,YGR088W,YHR008C,YOL052C-A	GO:0000302
moxGFP > EGFP
No Enrichment found

## Sheet: RNAseq_data
Processed RNAseq data, showing log2 fold change and FDR between conditions
Locus Namd	EGFP/Vector(logFC)	moxGFP/Vector (logFC)	moxGFP/EGFP (logFC)	EGFP/Vector (FDR)	moxGFP/Vector (FDR)	moxGFP/Vector (FDR)	Gene Name	Brief Description
YAL001C	1.07865	0.88601	-0.19262	0.480643	0.516509	0.972952	TFC3	Subunit of RNA polymerase III transcription initiation factor complex
YAL002W	-0.504478	-1.03728	-0.532774	0.762654	0.384538	0.791712	VPS8	Membrane-binding component of the CORVET complex
YAL003W	0.640005	0.818056	0.17805	0.661578	0.499936	0.967574	EFB1	Translation elongation factor 1 beta
YAL004W	0	-5.12548e-15	0	1	1	1	YAL004W	Dubious open reading frame
YAL005C	1.70362	-1.3464	-3.05002	0.0655379	0.134128	0.000161838	SSA1	ATPase involved in protein folding and NLS-directed nuclear transport
YAL007C	-0.391904	-0.230559	0.161341	0.836468	0.922698	0.983447	ERP2	Member of the p24 family involved in ER to Golgi transport
YAL008W	0.11617	-0.946886	-1.06298	1	0.509571	0.540895	FUN14	Integral mitochondrial outer membrane (MOM) protein
YAL009W	0.669518	0.25655	-0.412934	0.613802	0.881759	0.826742	SPO7	Putative regulatory subunit of Nem1p-Spo7p phosphatase holoenzyme
YAL010C	0.444577	0.557356	0.112748	0.832157	0.739497	1	MDM10	Subunit of both the ERMES and the SAM complex
YAL011W	0.606622	-0.0264907	-0.63296	0.648144	1	0.678039	SWC3	Protein of unknown function
YAL012W	-1.15879	-1.82161	-0.662817	0.243635	0.0191636	0.610661	CYS3	Cystathionine gamma-lyase
YAL013W	1.2704	0.430274	-0.840017	0.238975	0.742933	0.529256	DEP1	Component of the Rpd3L histone deacetylase complex
YAL014C	0.438658	-0.331866	-0.770475	0.790118	0.836333	0.61886	SYN8	Endosomal SNARE related to mammalian syntaxin 8
YAL015C	1.29827	0.154198	-1.14395	0.254013	0.960558	0.354225	NTG1	DNA N-glycosylase and apurinic/apyrimidinic (AP) lyase
YAL016C-A	-0.450365	-1.43375	-0.983065	0.812693	0.218672	0.55203	YAL016C-A	Dubious open reading frame
YAL016C-B	0.544488	0.0293003	-0.513696	0.874999	1	0.938269	YAL016C-B	Dubious open reading frame
YAL016W	-0.180219	-0.737885	-0.557651	0.966669	0.591275	0.785612	TPD3	Regulatory subunit A of the heterotrimeric PP2A complex
YAL017W	0.0599811	-1.51546	-1.57539	1	0.175719	0.215651	PSK1	PAS domain-containing serine/threonine protein kinase
YAL018C	-0.844597	-0.769978	0.074288	0.693122	0.725804	1	LDS1	Protein Involved in spore wall assembly
YAL019W	0.910044	1.25345	0.34331	0.578984	0.325215	0.9055	FUN30	Snf2p family member with ATP-dependent chromatin remodeling activity
YAL019W-A	0.956299	-2.03669	-2.98971	0.659964	0.217565	0.0759891	YAL019W-A	Dubious open reading frame
YAL020C	0.263992	-1.54803	-1.81194	0.904415	0.119419	0.0863668	ATS1	Protein required for modification of wobble nucleosides in tRNA
YAL021C	0.23033	-1.06755	-1.29783	0.942062	0.385923	0.356032	CCR4	Component of the CCR4-NOT transcriptional complex
YAL022C	-0.957201	-1.8012	-0.843986	0.425891	0.0381004	0.525948	FUN26	High affinity, broad selectivity, nucleoside/nucleobase transporter
YAL023C	-1.73757	-1.93709	-0.199517	0.155735	0.0663606	0.961707	PMT2	Protein O-mannosyltransferase of the ER membrane
YAL024C	0.227137	-0.774522	-1.00129	0.96189	0.64734	0.621764	LTE1	Protein similar to GDP/GTP exchange factors
YAL025C	1.07357	2.05377	0.980098	0.511101	0.0770531	0.584194	MAK16	Essential nuclear protein
YAL026C	0.292629	-0.329357	-0.621944	0.902083	0.857719	0.742517	DRS2	Trans-golgi network aminophospholipid translocase (flippase)
YAL026C-A	0.129068	-2.26394	-2.37499	1	0.485193	0.54603	YAL026C-A	Dubious open reading frame
YAL027W	-0.207862	0.22584	0.433584	0.96625	0.941991	0.872326	SAW1	5'- and 3'-flap DNA binding protein
YAL028W	1.3231	-0.0520261	-1.37493	0.264264	1	0.24406	FRT2	Tail-anchored ER membrane protein of unknown function
YAL029C	0.649532	-0.191871	-0.841348	0.669308	0.946909	0.603133	MYO4	Type V myosin motor involved in actin-based transport of cargos
YAL030W	0.115052	-0.470096	-0.585121	0.987868	0.711414	0.705214	SNC1	Vesicle membrane receptor protein (v-SNARE)
YAL031C	0.621839	-0.0487814	-0.670549	0.682398	1	0.707752	GIP4	Cytoplasmic protein that regulates protein phosphatase 1 Glc7p
YAL031W-A	0.80113	0.568941	-0.23198	0.603822	0.728767	0.948857	YAL031W-A	Dubious open reading frame
YAL032C	1.55794	0.87034	-0.68751	0.204056	0.499936	0.705214	PRP45	Protein required for pre-mRNA splicing
YAL033W	0.495544	0.519574	0.0240245	0.733342	0.681028	1	POP5	Subunit of both RNase MRP and nuclear RNase P
YAL034C	1.98357	0.0767001	-1.90671	0.0802223	1	0.0972236	FUN19	Non-essential protein of unknown function
YAL034C-B	1.93767	1.88875	-0.0491449	0.192774	0.180877	1	YAL034C-B	Dubious open reading frame
YAL034W-A	0.562132	0.472514	-0.0895893	0.713439	0.748133	1	MTW1	Essential component of the MIND kinetochore complex
YAL035W	1.61955	0.642574	-0.976948	0.0990786	0.572363	0.433033	FUN12	Translation initiation factor eIF5B
YAL036C	0.75256	0.745394	-0.00716793	0.627223	0.581396	1	RBG1	Member of the DRG family of GTP-binding proteins
YAL037C-A	0.133514	6.85645	6.72234	1	4.23509e-12	4.90333e-11	YAL037C-A	Putative protein of unknown function
YAL037C-B	1.01082	2.66639	1.65556	0.366319	0.000477756	0.0746662	YAL037C-B	Dubious open reading frame
YAL037W	0.670105	-0.173401	-0.843321	0.625053	0.953497	0.547519	YAL037W	Putative protein of unknown function
YAL038W	-0.355059	-1.4837	-1.12864	0.904415	0.307123	0.572997	CDC19	Pyruvate kinase
YAL039C	0.758596	-0.0854938	-0.844042	0.529739	0.999394	0.491849	CYC3	Cytochrome c heme lyase (holocytochrome c synthase)
YAL040C	-0.393463	-1.03712	-0.643645	0.842343	0.407403	0.73604	CLN3	G1 cyclin involved in cell cycle progression
YAL041W	0.394321	-0.124988	-0.519278	0.828003	0.983815	0.785028	CDC24	Guanine nucleotide exchange factor (GEF) for Cdc42p
YAL042C-A	-0.964292	-2.60809	-1.64358	0.560695	0.0202089	0.247686	YAL042C-A	Dubious open reading frame
YAL042W	-0.93856	-1.67402	-0.735453	0.462451	0.0692119	0.61886	ERV46	Protein localized to COPII-coated vesicles
YAL043C	0.389104	-0.931193	-1.32024	0.829829	0.421102	0.280218	PTA1	Subunit of holo-CPF
YAL044C	-0.852033	-0.907282	-0.0552471	0.492543	0.377769	1	GCV3	H subunit of the mitochondrial glycine decarboxylase complex
YAL044W-A	0.69922	0.504395	-0.194814	0.555101	0.64734	0.941748	BOL1	Mitochondrial matrix protein involved in Fe-S cluster biogenesis
YAL045C	0.215378	-0.267458	-0.482769	0.969214	0.93527	0.872326	YAL045C	Dubious open reading frame
YAL046C	0.559129	0.563648	0.00451717	0.668804	0.629617	1	BOL3	Protein involved in Fe-S cluster transfer to mitochondrial clients
YAL047C	0.761184	0.921899	0.160651	0.576498	0.407403	0.981782	SPC72	Gamma-tubulin small complex (gamma-TuSC) receptor
YAL047W-A	-2.78747	-0.617725	2.14616	0.14843	0.823416	0.474736	YAL047W-A	Dubious open reading frame
YAL048C	0.503448	-0.594332	-1.09765	0.833017	0.766945	0.596199	GEM1	Outer mitochondrial membrane GTPase, subunit of the ERMES complex
YAL049C	0.436733	-0.62541	-1.06207	0.751364	0.569726	0.348557	AIM2	Cytoplasmic protein involved in mitochondrial function or organization
YAL051W	1.18153	0.01277	-1.16863	0.479707	1	0.511739	OAF1	Oleate-activated transcription factor
YAL053W	-0.632955	-1.86235	-1.22939	0.730088	0.126475	0.467869	FLC2	Putative calcium channel involved in calcium release under hypotonic
YAL054C	0.019372	-0.8351	-0.85445	1	0.435828	0.525652	ACS1	Acetyl-coA synthetase isoform
YAL055W	0.222742	-0.486251	-0.708719	0.952817	0.797114	0.730799	PEX22	Putative peroxisomal membrane protein
YAL056C-A	0.508117	1.60498	1.09568	0.832157	0.223961	0.544255	YAL056C-A	Dubious open reading frame
YAL056W	1.11247	0.203211	-0.909209	0.463775	0.948104	0.602421	GPB2	Multistep regulator of cAMP-PKA signaling
YAL058W	0.23594	-0.792992	-1.02885	0.944264	0.582653	0.537944	CNE1	Calnexin
YAL059C-A	0	-5.12548e-15	0	1	1	1	YAL059C-A	Dubious open reading frame
YAL059W	1.06228	2.12887	1.06649	0.391381	0.0162618	0.399049	ECM1	Pre-ribosomal factor involved in 60S ribosomal protein subunit export
YAL060W	-0.0354979	-2.08442	-2.04889	1	0.011075	0.0204207	BDH1	NAD-dependent (R,R)-butanediol dehydrogenase
YAL061W	-0.0641999	-1.49269	-1.42841	1	0.159598	0.249921	BDH2	Putative medium-chain alcohol dehydrogenase with similarity to BDH1
YAL062W	-0.0961333	-1.16933	-1.07315	0.997432	0.200925	0.339416	GDH3	NADP(+)-dependent glutamate dehydrogenase
YAL063C	0.424716	-0.439304	-0.863928	0.764848	0.732539	0.503087	FLO9	Lectin-like protein with similarity to Flo1p
YAL063C-A	-0.0545747	0.106979	0.161253	1	1	1	YAL063C-A	Putative protein of unknown function
YAL064C-A	-0.117025	-1.06445	-0.945453	1	0.552543	0.726	TDA8	Putative protein of unknown function
YAL064W	1.35499	1.9083	0.550582	0.596522	0.240121	0.881868	YAL064W	Protein of unknown function
YAL064W-B	-0.423558	-2.05294	-1.62484	0.828887	0.0728878	0.295912	YAL064W-B	Fungal-specific protein of unknown function
YAL065C	0.441401	-0.496467	-0.936151	0.879459	0.838064	0.708491	YAL065C	Putative protein of unknown function
YAL066W	0.277397	2.69357	2.38981	1	0.365656	0.544731	YAL066W	Dubious open reading frame
YAL067C	-0.0904805	-0.552811	-0.462172	1	0.684917	0.821444	SEO1	Putative permease
YAL067W-A	-1.72945	-1.73579	0	1	1	1	YAL067W-A	Putative protein of unknown function
YAL068C	2.19779	-1.73195	-3.72977	0.682398	1	0.605117	PAU8	Protein of unknown function
YAL068W-A	0	-5.12548e-15	0	1	1	1	YAL068W-A	Dubious open reading frame
YAL069W	0	-5.12548e-15	0	1	1	1	YAL069W	Dubious open reading frame
YAR002C-A	-1.25516	-1.2485	0.0066539	0.180581	0.13152	1	ERP1	Member of the p24 family involved in ER to Golgi transport
YAR002W	0.0687617	0.296502	0.22772	1	0.865049	0.942614	NUP60	FG-nucleoporin component of central core of the nuclear pore complex
YAR003W	0.168161	-0.972904	-1.14101	0.968571	0.421102	0.421737	SWD1	Subunit of the COMPASS (Set1C) complex
YAR007C	0.248524	-0.20562	-0.454098	0.90168	0.919444	0.794337	RFA1	Subunit of heterotrimeric Replication Protein A (RPA)
YAR008W	0.313295	-0.11604	-0.42921	0.882907	0.994697	0.841197	SEN34	Subunit of the tRNA splicing endonuclease
YAR009C	2.19558	1.54023	-0.6553	0.0813701	0.213163	0.754022	YAR009C	Retrotransposon TYA Gag and TYB Pol genes
YAR010C	0.573815	0.353819	-0.21999	0.646154	0.784748	0.925609	YAR010C	Retrotransposon TYA Gag gene co-transcribed with TYB Pol
YAR014C	1.40008	0.412306	-0.987684	0.333856	0.820194	0.570353	BUD14	Protein involved in bud-site selection
YAR015W	-1.80968	-1.87318	-0.0635006	0.155532	0.0944505	1	ADE1	N-succinyl-5-aminoimidazole-4-carboxamide ribotide synthetase
YAR018C	0.456404	-0.196988	-0.653275	0.752491	0.927566	0.672667	KIN3	Nonessential serine/threonine protein kinase
YAR019C	0.342508	-0.644294	-0.986694	0.86197	0.629358	0.501276	CDC15	Hippo-like kinase of the Mitotic Exit Network
YAR019W-A	1.92865	-0.0935176	-2.01474	0.243811	1	0.26032	YAR019W-A	Dubious open reading frame
YAR020C	0.354182	-1.03327	-1.38582	0.85372	0.378704	0.251824	PAU7	Member of the seripauperin multigene family
YAR023C	-0.00994556	-1.0131	-1.00264	1	0.32375	0.439452	YAR023C	Putative integral membrane protein
YAR027W	0.298463	-0.875293	-1.17372	0.878942	0.437938	0.345403	UIP3	Putative integral membrane protein of unknown function
YAR028W	0.194969	-0.218191	-0.413125	0.955023	0.929038	0.855563	YAR028W	Putative integral membrane protein
YAR029W	1.43577	0.821575	-0.613997	0.195717	0.482366	0.71654	YAR029W	Member of DUP240 gene family but contains no transmembrane domains
YAR030C	0.814314	0.758551	-0.0557604	0.573702	0.541675	1	YAR030C	Dubious open reading frame
YAR031W	-0.173088	-0.520841	-0.347707	0.953566	0.664281	0.860675	PRM9	Pheromone-regulated protein
YAR033W	-0.589488	-0.66557	-0.0760695	0.648308	0.539038	1	MST28	Putative integral membrane protein, involved in vesicle formation
YAR035C-A	-0.529059	0.827666	1.34962	0.939963	0.706724	0.584194	YAR035C-A	Putative protein of unknown function
YAR035W	-0.0351693	-0.691272	-0.656038	1	0.575289	0.692925	YAT1	Outer mitochondrial carnitine acetyltransferase
YAR042W	1.17273	0.160533	-1.01206	0.337766	0.959327	0.465523	SWH1	Protein similar to mammalian oxysterol-binding protein
YAR047C	-0.295399	-0.162456	0.132596	0.944783	1	1	YAR047C	Dubious open reading frame
YAR050W	-0.313212	-1.24947	-0.936166	0.845846	0.164141	0.43972	FLO1	Lectin-like protein involved in flocculation
YAR053W	1.1372	2.19285	1.05446	0.507665	0.0690783	0.570414	YAR053W	Dubious open reading frame
YAR060C	-0.0954339	-1.3938	-1.28482	1	0.63434	0.739985	YAR060C	Dubious open reading frame
YAR061W	-0.215228	-0.976279	-0.753797	1	0.729747	0.901834	YAR061W	Pseudogenic fragment with similarity to flocculins
YAR062W	0.119846	-1.36382	-1.47788	1	0.427047	0.467869	YAR062W	Pseudogenic fragment with similarity to flocculins
YAR064W	-0.133465	0.873506	1.00395	1	0.615764	0.584194	YAR064W	Pseudogenic fragment with similarity to flocculins
YAR066W	-1.23965	-1.65088	-0.410798	0.457579	0.210874	0.903436	YAR066W	Putative GPI protein
YAR068W	-0.743051	-1.24495	-0.501549	0.560695	0.182138	0.781262	YAR068W	Fungal-specific protein of unknown function
YAR069C	-1.23819	-2.30163	-1.06064	0.349318	0.0222987	0.583163	YAR069C	Dubious open reading frame
YAR070C	-2.38834	-3.02022	-0.628837	0.0308958	0.00319878	0.864785	YAR070C	Dubious open reading frame
YAR071W	-2.84685	-3.07603	-0.229147	0.000323144	7.20759e-05	0.931003	PHO11	One of three repressible acid phosphatases
YAR073W	2.34615	-1.32123	-3.66275	0.288249	0.586422	0.0752965	IMD1	Nonfunctional protein with homology to IMP dehydrogenase
YAR075W	1.68052	-1.89827	-3.55822	0.249254	0.38051	0.0155421	YAR075W	Non-functional protein with homology IMP dehydrogenase
YBL001C	0.620794	0.852007	0.23121	0.613802	0.377136	0.916239	ECM15	Non-essential protein of unknown function
YBL002W	-0.616368	-0.459902	0.156464	0.673551	0.749963	0.981782	HTB2	Histone H2B
YBL003C	-1.35522	0.171165	1.52634	0.218834	0.9469	0.145709	HTA2	Histone H2A
YBL004W	-0.0396718	0.67772	0.717354	1	0.545639	0.617768	UTP20	Component of the small-subunit (SSU) processome
YBL005W	0.84344	0.205582	-0.637826	0.523825	0.924656	0.690462	PDR3	Transcriptional activator of the pleiotropic drug resistance network
YBL005W-A	-2.57102	-0.581374	1.98818	0.118137	0.795275	0.281008	YBL005W-A	Retrotransposon TYA Gag gene co-transcribed with TYB Pol
YBL005W-B	2.71767	2.03117	-0.686488	0.0278777	0.0974634	0.749047	YBL005W-B	Retrotransposon TYA Gag and TYB Pol genes
YBL006C	0.58841	0.302916	-0.285477	0.722675	0.877854	0.92154	LDB7	Component of the RSC chromatin remodeling complex
YBL006W-A	0	-5.12548e-15	0	1	1	1	YBL006W-A	Dubious open reading frame
YBL007C	0.618794	-0.709902	-1.32865	0.69494	0.608693	0.332881	SLA1	Cytoskeletal protein binding protein
YBL008W	0.680364	0.24053	-0.439763	0.671692	0.924075	0.855082	HIR1	Subunit of the HIR complex
YBL008W-A	-1.49666	-1.05757	0.43432	0.643833	0.798789	1	YBL008W-A	Putative protein of unknown function
YBL009W	0.0375027	-0.309393	-0.346827	1	0.885003	0.89979	ALK2	Atypical protein kinase
YBL010C	0.0547667	-0.184995	-0.239656	1	0.959857	0.950863	LAA2	Clathrin adaptor (adaptin) accessory protein
YBL011W	-0.0674668	-0.930123	-0.862617	1	0.380784	0.530491	SCT1	Glycerol 3-phosphate/dihydroxyacetone phosphate sn-1 acyltransferase
YBL012C	-0.371672	-1.4397	-1.06718	0.88419	0.288646	0.578079	YBL012C	Dubious open reading frame
YBL013W	-1.33585	-1.77055	-0.43434	0.444886	0.202419	0.903436	FMT1	Methionyl-tRNA formyltransferase
YBL014C	0.747928	0.0137371	-0.734085	0.661578	1	0.71654	RRN6	Component of the core factor (CF) rDNA transcription factor complex
YBL015W	0.44574	-1.43762	-1.88327	0.815637	0.209364	0.115082	ACH1	Protein with CoA transferase activity
YBL016W	0.0303447	-0.275606	-0.305685	1	0.923876	0.929329	FUS3	Mitogen-activated serine/threonine protein kinase involved in mating
YBL017C	0.306147	-0.672358	-0.978483	0.879113	0.595504	0.486699	PEP1	Type I transmembrane sorting receptor for multiple vacuolar hydrolases
YBL018C	-0.716487	1.71019	2.42643	0.602109	0.0607795	0.00777619	POP8	Subunit of both RNase MRP and nuclear RNase P
YBL019W	0.540042	0.650165	0.110106	0.664917	0.535454	0.996821	APN2	Class II abasic (AP) endonuclease involved in repair of DNA damage
YBL020W	-1.04316	-0.585859	0.45729	0.509525	0.715917	0.851203	RFT1	Membrane protein required for translocation of Man5GlcNac2-PP-Dol
YBL021C	0.358785	0.276076	-0.0826997	0.843398	0.877441	1	HAP3	Subunit of the Hap2p/3p/4p/5p CCAAT-binding complex
YBL022C	1.705	0.477465	-1.22745	0.125621	0.743623	0.348557	PIM1	ATP-dependent Lon protease
YBL023C	0.76406	0.0415563	-0.722398	0.629178	1	0.701393	MCM2	Protein involved in DNA replication
YBL024W	1.24651	1.31734	0.070822	0.310837	0.20596	1	NCL1	S-adenosyl-L-methionine-dependent tRNA: m5C-methyltransferase
YBL025W	0.99591	0.490296	-0.50551	0.514876	0.767153	0.82313	RRN10	Protein involved in promoting high level transcription of rDNA
YBL026W	-0.598496	0.694067	1.29246	0.723216	0.629358	0.376376	LSM2	Lsm (Like Sm) protein
YBL027W	0.705303	1.76877	1.06347	0.585572	0.0436338	0.37631	RPL19B	Ribosomal 60S subunit protein L19B
YBL028C	1.16697	3.17592	2.00872	0.378486	0.000346878	0.0561374	YBL028C	Protein of unknown function that may interact with ribosomes
YBL029C-A	0.18154	-0.188309	-0.369809	0.949452	0.931955	0.850009	YBL029C-A	Protein of unknown function
YBL029W	1.38392	-0.147501	-1.5313	0.252094	0.972502	0.191647	YBL029W	Non-essential protein of unknown function
YBL030C	0.746014	-0.112381	-0.858392	0.59261	0.98839	0.555219	PET9	Major ADP/ATP carrier of the mitochondrial inner membrane
YBL031W	0.71952	0.418122	-0.301283	0.662777	0.81276	0.923888	SHE1	Mitotic spindle protein
YBL032W	0.0745389	-0.804794	-0.879282	1	0.520661	0.570132	HEK2	RNA binding protein involved in asymmetric localization of ASH1 mRNA
YBL033C	0.820361	0.220177	-0.600138	0.519675	0.905759	0.703423	RIB1	GTP cyclohydrolase II
YBL034C	1.40514	0.704151	-0.700819	0.312805	0.63434	0.71654	STU1	Microtubule plus-end-tracking non-motor protein
YBL035C	-1.01684	-0.871533	0.145293	0.343044	0.363636	0.975452	POL12	B subunit of DNA polymerase alpha-primase complex
YBL036C	0.467609	0.593819	0.126202	0.783661	0.668162	0.998242	YBL036C	Putative non-specific single-domain racemase
YBL037W	1.33104	0.157624	-1.17327	0.284567	0.965219	0.387176	APL3	Alpha-adaptin
YBL038W	0.424587	0.729364	0.304756	0.768361	0.5037	0.885049	MRPL16	Mitochondrial ribosomal protein of the large subunit
YBL039C	0.827397	1.433	0.605584	0.585496	0.20028	0.748486	URA7	Major CTP synthase isozyme (see also URA8)
YBL039C-A	0.373279	0.344661	-0.0285465	1	1	1	YBL039C-A	Dubious open reading frame
YBL039W-B	-0.0352779	0.6213	0.65641	1	0.606199	0.676166	MIN6	Mitochondrial protein of unknown function
YBL040C	-1.18312	-0.602653	0.580459	0.378486	0.665018	0.754142	ERD2	HDEL receptor
YBL041W	0.529916	0.278379	-0.251532	0.683334	0.850371	0.909671	PRE7	Beta 6 subunit of the 20S proteasome
YBL042C	0.775552	1.18205	0.406484	0.622161	0.324995	0.864983	FUI1	High affinity uridine permease, localizes to the plasma membrane
YBL043W	1.75355	1.89064	0.137022	0.274338	0.162775	1	ECM13	Non-essential protein of unknown function
YBL044W	-3.70055	-2.54157	1.14249	0.020888	0.0591117	0.853004	YBL044W	Putative protein of unknown function
YBL045C	1.2237	-0.0951784	-1.31884	0.395504	1	0.359793	COR1	Core subunit of the ubiquinol-cytochrome c reductase complex
YBL046W	1.11934	0.77746	-0.34182	0.422521	0.551266	0.894457	PSY4	Regulatory subunit of protein phosphatase PP4
YBL047C	-1.06861	-2.01093	-0.942304	0.401923	0.0317763	0.506095	EDE1	Scaffold protein involved in the formation of early endocytic sites
YBL048W	2.44425	2.54308	0.0987633	0.00360484	0.00212802	1	RRT1	Putative protein of unknown function
YBL049W	3.189	2.19826	-0.99071	3.75369e-05	0.00838463	0.421737	MOH1	Protein of unknown function, essential for stationary phase survival
YBL050W	0.0729959	0.11959	0.0465928	1	0.981703	1	SEC17	Alpha-SNAP cochaperone
YBL051C	1.49185	0.717527	-0.77423	0.381521	0.691601	0.738914	PIN4	Protein involved in G2/M phase progression and response to DNA damage
YBL052C	0.306569	-0.122645	-0.429039	0.90168	0.995884	0.863093	SAS3	Histone acetyltransferase catalytic subunit of NuA3 complex
YBL053W	3.36464	4.38883	1.02077	0.197469	0.024916	0.724806	YBL053W	Dubious open reading frame
YBL054W	1.19087	1.63345	0.442518	0.501439	0.230436	0.880568	TOD6	PAC motif binding protein involved in rRNA and ribosome biogenesis
YBL055C	0.294018	0.192471	-0.101543	0.88156	0.935033	1	YBL055C	3'-->5' exonuclease and endonuclease with a possible role in apoptosis
YBL056W	0.102988	-0.830879	-0.933848	1	0.547058	0.584194	PTC3	Type 2C protein phosphatase (PP2C)
YBL057C	0.320525	0.082444	-0.238071	0.863703	1	0.929329	PTH2	One of two mitochondrially-localized peptidyl-tRNA hydrolases
YBL058W	0.868392	-0.285388	-1.15373	0.542812	0.878201	0.387295	SHP1	UBX domain-containing substrate adaptor for Cdc48p
YBL059C-A	-0.129365	0.643604	0.772872	0.988341	0.612401	0.61886	CMC2	Protein involved in respiratory chain complex assembly or maintenance
YBL059W	-0.0280457	0.450352	0.478312	1	0.756103	0.807233	IAI11	Putative mitochondrial protein of unknown function
YBL060W	0.834376	0.471541	-0.362781	0.549737	0.737825	0.872114	YEL1	Guanine nucleotide exchange factor specific for Arf3p
YBL061C	0.906889	0.145167	-0.761634	0.594026	0.985709	0.709935	SKT5	Activator of Chs3p (chitin synthase III) during vegetative growth
YBL062W	0.800768	1.51057	0.709169	0.597989	0.126475	0.672667	YBL062W	Dubious open reading frame
YBL063W	2.61573	2.46634	-0.149456	0.636218	0.612956	1	KIP1	Kinesin-related motor protein
YBL064C	1.54534	-0.19249	-1.73778	0.0926501	0.920934	0.0472186	PRX1	Mitochondrial peroxiredoxin with thioredoxin peroxidase activity
YBL065W	0.877853	-0.100627	-0.974991	0.745871	1	0.779008	YBL065W	Dubious open reading frame
YBL066C	1.3766	0.134865	-1.2416	0.310837	0.984152	0.394627	SEF1	Putative transcription factor
YBL067C	0.614673	0.498816	-0.11585	0.641471	0.685228	0.994519	UBP13	Ubiquitin-specific protease that cleaves Ub-protein fusions
YBL068W	-0.0520827	0.866369	0.91838	1	0.409356	0.479207	PRS4	5-phospho-ribosyl-1(alpha)-pyrophosphate synthetase, synthesizes PRPP
YBL068W-A	0.209104	2.95383	2.73472	1	0.118982	0.210423	YBL068W-A	Dubious open reading frame
YBL069W	0.84074	0.173773	-0.666914	0.613104	0.965198	0.741209	AST1	Lipid raft associated protein
YBL070C	0.551405	-0.244909	-0.795482	0.729276	0.930152	0.636868	YBL070C	Dubious open reading frame
YBL071C	1.23538	2.02029	0.784779	0.246417	0.012708	0.54603	YBL071C	Putative protein of unknown function
YBL071C-B	-1.10866	-0.135881	0.958462	0.842343	1	0.952953	YBL071C-B	Putative protein of unknown function
YBL071W-A	0.929835	1.14425	0.214386	0.480525	0.268961	0.94502	KTI11	Zn-ribbon protein that co-purifies with Dph1 and Dph2
YBL072C	0.591638	0.735957	0.144319	0.678646	0.540002	0.985915	RPS8A	Protein component of the small (40S) ribosomal subunit
YBL073W	0.273136	-0.278721	-0.549377	0.980563	1	0.881846	YBL073W	Dubious open reading frame
YBL074C	1.37154	0.155753	-1.21512	0.382393	0.982106	0.485968	AAR2	Component of the U5 snRNP complex
YBL075C	2.65954	0.964601	-1.69485	0.000277944	0.299797	0.0522507	SSA3	ATPase involved in protein folding and the response to stress
YBL076C	-0.710438	-0.650256	0.0601826	0.683334	0.691601	1	ILS1	Cytoplasmic isoleucine-tRNA synthetase
YBL077W	0.307061	1.01411	0.706995	0.867712	0.316688	0.628675	YBL077W	Dubious open reading frame
YBL078C	0.559154	-0.212647	-0.771656	0.772556	0.953849	0.711525	ATG8	Ub-like protein
YBL079W	0.181606	-0.0555987	-0.23719	0.971128	1	0.950777	NUP170	Subunit of inner ring of nuclear pore complex (NPC)
YBL080C	0.905823	-0.1686	-1.07417	0.553882	0.97014	0.486688	PET112	Subunit of the trimeric GatFAB AmidoTransferase(AdT) complex
YBL081W	0.698117	0.584667	-0.113446	0.601075	0.631735	0.998696	YBL081W	Non-essential protein of unknown function
YBL082C	-1.40892	-1.57298	-0.164057	0.424836	0.272917	0.996459	ALG3	Dolichol-P-Man dependent alpha(1-3) mannosyltransferase
YBL083C	-0.809512	3.68742	4.49327	0.825481	0.0435141	0.0210883	YBL083C	Dubious open reading frame
YBL084C	0.288821	-0.0887605	-0.377509	0.915179	1	0.894282	CDC27	Subunit of the Anaphase-Promoting Complex/Cyclosome (APC/C)
YBL085W	0.912714	0.619017	-0.293656	0.596541	0.717075	0.932868	BOI1	Protein involved in polar growth, functionally redundant with Boi2p
YBL086C	1.21318	0.777414	-0.435691	0.341081	0.530314	0.837353	YBL086C	Protein of unknown function
YBL087C	0.737339	1.10673	0.369385	0.551542	0.226202	0.837541	RPL23A	Ribosomal 60S subunit protein L23A
YBL088C	0.21946	-0.0348951	-0.254334	0.919772	1	0.909903	TEL1	Protein kinase primarily involved in telomere length regulation
YBL089W	-1.44394	-1.49846	-0.0545111	0.284918	0.195083	1	AVT5	Putative transporter
YBL090W	0.238049	0.516676	0.278597	0.911641	0.681557	0.903436	MRP21	Mitochondrial ribosomal protein of the small subunit
YBL091C	0.448862	-0.536848	-0.985679	0.759193	0.664281	0.438857	MAP2	Methionine aminopeptidase
YBL091C-A	0.328989	-0.299177	-0.62811	0.840595	0.839295	0.676166	SCS22	Protein involved in regulation of phospholipid metabolism
YBL092W	0.739378	1.74998	1.01059	0.566288	0.0450495	0.404801	RPL32	Ribosomal 60S subunit protein L32
YBL093C	1.36787	1.30542	-0.0624528	0.264264	0.22043	1	ROX3	Subunit of the RNA polymerase II mediator complex
YBL094C	0.438426	0.749527	0.310941	0.815127	0.546103	0.903887	YBL094C	Dubious open reading frame
YBL095W	0.912957	-0.361413	-1.27428	0.503574	0.815312	0.296095	MRX3	Protein that associates with mitochondrial ribosome
YBL096C	0.739438	0.4036	-0.335536	0.668764	0.838064	0.92706	YBL096C	Non-essential protein of unknown function
YBL097W	1.32968	0.875701	-0.453655	0.264516	0.46494	0.814142	BRN1	Subunit of the condensin complex
YBL098W	0.083831	-0.586257	-0.670033	1	0.587719	0.615557	BNA4	Kynurenine 3-monooxygenase
YBL099W	-0.398131	-1.0462	-0.648068	0.832157	0.368364	0.7158	ATP1	Alpha subunit of the F1 sector of mitochondrial F1F0 ATP synthase
YBL100C	-1.13771	-1.2971	-0.159378	0.546512	0.394713	0.998918	YBL100C	Dubious open reading frame
YBL100W-A	-1.0342	-1.22788	-0.1936	0.463775	0.284258	0.975755	YBL100W-A	Retrotransposon TYA Gag gene co-transcribed with TYB Pol
YBL100W-B	1.53546	1.18446	-0.350936	0.383474	0.467891	0.92706	YBL100W-B	Retrotransposon TYA Gag and TYB Pol genes
YBL100W-C	0.30844	-0.916311	-1.21888	0.956147	0.670753	0.64175	YBL100W-C	Putative protein of unknown function
YBL101C	0.966662	-0.0122632	-0.978855	0.414457	1	0.428715	ECM21	Alpha-arrestin, ubiquitin ligase adaptor for Rsp5p
YBL102W	0.227268	0.108651	-0.118614	0.929655	0.990333	0.998242	SFT2	Tetra-spanning membrane protein found mostly in the late Golgi
YBL103C	1.35582	1.19897	-0.156841	0.434698	0.427047	0.998918	RTG3	bHLH/Zip transcription factor for retrograde (RTG) and TOR pathways
YBL104C	0.806659	0.635263	-0.171372	0.558201	0.612401	0.967574	SEA4	Subunit of SEACAT, a subcomplex of the SEA complex
YBL105C	1.52419	0.504321	-1.01978	0.235994	0.747354	0.520158	PKC1	Protein serine/threonine kinase
YBL106C	0.488997	-1.14151	-1.63037	0.719781	0.230655	0.0918345	SRO77	Protein with roles in exocytosis and cation homeostasis
YBL107C	0.0669531	0.32595	0.25897	1	0.82504	0.913898	MIX23	Mitochondrial intermembrane space protein of unknown function
YBL107W-A	0.699174	1.73711	1.03037	0.856793	0.360143	0.734019	YBL107W-A	Dubious open reading frame
YBL108C-A	0.598151	0.365696	-0.230869	0.907115	0.974627	1	PAU9	Protein of unknown function
YBL108W	-0.139634	0.365427	0.495889	1	1	1	YBL108W	Dubious open reading frame
YBL109W	-0.166855	-1.19082	-1.02104	0.988341	0.377832	0.628675	YBL109W	Dubious open reading frame
YBL111C	0.204229	-1.53308	-1.73683	0.967153	0.25025	0.251074	YBL111C	Helicase-like protein encoded within the telomeric Y' element
YBL112C	0.683969	-0.958153	-1.64043	0.682745	0.523597	0.250253	YBL112C	Putative protein of unknown function
YBL113C	0.898663	-0.62101	-1.51956	0.492543	0.622338	0.161446	YBL113C	Helicase-like protein encoded within the telomeric Y' element
YBL113W-A	0	-5.12548e-15	0	1	1	1	YBL113W-A	Dubious open reading frame
YBR001C	1.3189	-0.635883	-1.95461	0.283669	0.632876	0.070026	NTH2	Putative neutral trehalase, required for thermotolerance
YBR002C	0.552805	0.548968	-0.0038389	0.729361	0.706233	1	RER2	Forms the dehydrodolichyl diphosphate synthase (DDS) complex with NUS1
YBR003W	0.260496	-0.674846	-0.93529	0.92299	0.63434	0.567251	COQ1	Hexaprenyl pyrophosphate synthetase
YBR004C	-0.981548	0.0695628	1.05107	0.492543	1	0.479096	GPI18	Functional ortholog of human PIG-V
YBR005W	0.177824	-1.03311	-1.21085	0.959487	0.357136	0.348557	RCR1	Plasma membrane (PM) ubiquitin ligase-substrate adaptor
YBR006W	0.159335	0.0722784	-0.0870544	0.966669	1	1	UGA2	Succinate semialdehyde dehydrogenase
YBR007C	0.670746	0.303091	-0.367601	0.613802	0.842466	0.855669	DSF2	Deletion suppressor of mpt5 mutation
YBR008C	-0.298203	-0.865332	-0.567093	0.875752	0.436691	0.73604	FLR1	Plasma membrane transporter of the major facilitator superfamily
YBR009C	-0.00287891	1.08473	1.08758	1	0.309912	0.40782	HHF1	Histone H4
YBR010W	-0.329076	0.58062	0.909683	0.868959	0.664347	0.536026	HHT1	Histone H3
YBR011C	-0.0577219	-0.646529	-0.588805	1	0.551266	0.692875	IPP1	Cytoplasmic inorganic pyrophosphatase (PPase)
YBR012C	1.54296	2.50039	0.957065	0.318333	0.0352593	0.615825	YBR012C	Dubious open reading frame
YBR012W-A	0.321211	0.556235	0.235011	0.883358	0.706632	0.94368	YBR012W-A	Retrotransposon TYA Gag gene co-transcribed with TYB Pol
YBR012W-B	2.52057	1.75927	-0.761271	0.0440488	0.159598	0.712161	YBR012W-B	Retrotransposon TYA Gag and TYB Pol genes
YBR013C	-0.338968	-0.532999	-0.194002	0.897066	0.762865	0.977384	YBR013C	Putative protein of unknown function
YBR014C	0.21966	0.252308	0.0326448	0.939727	0.897443	1	GRX7	Cis-golgi localized monothiol glutaredoxin
YBR015C	0.267307	-0.375312	-0.642609	0.910486	0.816153	0.721712	MNN2	Alpha-1,2-mannosyltransferase
YBR016W	0.184346	0.0312463	-0.15308	0.963301	1	0.988282	YBR016W	Tail-anchored plasma membrane protein with a conserved CYSTM module
YBR017C	0.42082	-0.658161	-1.07894	0.801106	0.599454	0.41338	KAP104	Transportin or cytosolic karyopherin beta 2
YBR018C	-0.181407	-1.87151	-1.68889	0.992279	0.216161	0.377951	GAL7	Galactose-1-phosphate uridyl transferase
YBR019C	-1.45805	-1.20433	0.253681	0.27278	0.312352	0.942614	GAL10	UDP-glucose-4-epimerase
YBR020W	-0.431427	-0.594448	-0.162995	0.82088	0.682412	0.985715	GAL1	Galactokinase
YBR021W	0.653916	0.68549	0.0315725	0.664755	0.607653	1	FUR4	Plasma membrane localized uracil permease
YBR022W	-0.0921444	0.51458	0.606646	1	0.723037	0.738914	POA1	Phosphatase that is highly specific for ADP-ribose 1''-phosphate
YBR023C	0.226546	-1.17995	-1.40647	0.939963	0.302272	0.273332	CHS3	Chitin synthase III
YBR024W	0.403569	-0.180658	-0.584109	0.832157	0.954973	0.761357	SCO2	Protein anchored to mitochondrial inner membrane
YBR025C	0.806632	0.111128	-0.6955	0.579467	0.991982	0.68784	OLA1	P-loop ATPase with similarity to human OLA1 and bacterial YchF
YBR026C	0.500614	-0.591829	-1.0924	0.745284	0.64734	0.407179	ETR1	2-enoyl thioester reductase
YBR027C	-0.61743	-0.241357	0.375425	0.743441	0.936956	0.898106	YBR027C	Putative protein of unknown function
YBR028C	0.301911	0.642931	0.340969	0.902083	0.661943	0.901591	YPK3	AGC kinase
YBR029C	-0.871974	-0.728547	0.143425	0.624109	0.653632	0.999611	CDS1	Phosphatidate cytidylyltransferase (CDP-diglyceride synthetase)
YBR030W	0.852001	0.566462	-0.28552	0.529562	0.661552	0.90486	RKM3	Ribosomal lysine methyltransferase
YBR031W	-0.497865	-0.146752	0.351113	0.682745	0.950663	0.838969	RPL4A	Ribosomal 60S subunit protein L4A
YBR032W	1.37538	0.403019	-0.971478	0.274338	0.824251	0.530491	YBR032W	Putative protein of unknown function
YBR033W	0.406925	-0.701005	-1.10773	0.83827	0.629079	0.482181	EDS1	Putative zinc cluster protein, predicted to be a transcription factor
YBR034C	0.838808	1.39407	0.55524	0.579213	0.215077	0.78224	HMT1	Nuclear SAM-dependent mono- and asymmetric methyltransferase
YBR035C	0.196656	-0.0358363	-0.232488	0.929655	1	0.916106	PDX3	Pyridoxine (pyridoxamine) phosphate oxidase
YBR036C	-0.772789	-1.38752	-0.614727	0.613716	0.212383	0.741209	CSG2	Endoplasmic reticulum membrane protein
YBR037C	0.328907	-0.966831	-1.29561	0.862186	0.389633	0.281875	SCO1	Copper-binding protein of mitochondrial inner membrane
YBR038W	-0.145814	-1.40471	-1.25884	0.985921	0.218567	0.377951	CHS2	Chitin synthase II
YBR039W	1.01134	0.786069	-0.225271	0.507777	0.567559	0.950777	ATP3	Gamma subunit of the F1 sector of mitochondrial F1F0 ATP synthase
YBR040W	1.59318	1.2273	-0.365246	0.463775	0.558045	0.932868	FIG1	Integral membrane protein required for efficient mating
YBR041W	-0.690855	-1.18206	-0.491191	0.657907	0.305266	0.814931	FAT1	Very long chain fatty acyl-CoA synthetase and fatty acid transporter
YBR042C	-0.144281	-0.366622	-0.222324	0.986193	0.83549	0.950777	CST26	Acyltransferase
YBR043C	0.152922	0.124931	-0.0279906	0.980637	0.987213	1	QDR3	Multidrug transporter of the major facilitator superfamily
YBR044C	-0.989485	-0.71448	0.274987	0.373142	0.495861	0.896185	TCM62	Protein involved in assembly of the succinate dehydrogenase complex
YBR045C	1.86086	-0.132475	-1.99252	0.216671	1	0.185996	GIP1	Meiosis-specific regulatory subunit of the Glc7p protein phosphatase
YBR046C	0.621418	-0.0683194	-0.689674	0.677683	1	0.690462	ZTA1	NADPH-dependent quinone reductase
YBR047W	0.779051	1.93392	1.15477	0.582073	0.0435141	0.377951	FMP23	Putative protein of unknown function
YBR048W	0.741271	0.935746	0.194474	0.613802	0.430497	0.957248	RPS11B	Protein component of the small (40S) ribosomal subunit
YBR049C	0.349855	0.37695	0.0270903	0.875446	0.83549	1	REB1	RNA polymerase I enhancer binding protein
YBR050C	-0.440766	-1.10111	-0.659912	0.771495	0.270692	0.686859	REG2	Regulatory subunit of the Glc7p type-1 protein phosphatase
YBR051W	-0.903136	-1.77093	-0.864044	0.645703	0.223961	0.754022	YBR051W	Dubious open reading frame
YBR052C	0.188121	-0.681517	-0.869608	0.938336	0.51485	0.474736	RFS1	Protein of unknown function
YBR053C	0.0946696	-1.7548	-1.84942	1	0.0607795	0.0699763	YBR053C	Putative protein of unknown function
YBR054W	3.82262	2.49043	-1.33218	9.83016e-05	0.0186475	0.359221	YRO2	Protein with a putative role in response to acid stress
YBR055C	1.28211	1.34964	0.0675101	0.308811	0.204368	1	PRP6	Splicing factor
YBR056C-B	0	4.56678	4.3597	1	0.269806	0.41419	YBR056C-B	Dubious open reading frame
YBR056W	0.570449	-0.827147	-1.39755	0.677683	0.458664	0.204651	MRX18	Putative glycoside hydrolase of the mitochondrial intermembrane space
YBR056W-A	-0.456367	0.0175346	0.473795	0.83827	1	0.860775	MNC1	Putative membrane protein upregulated in toxic manganese levels
YBR057C	0.882685	0.957016	0.0743114	0.549954	0.433169	1	MUM2	Protein essential for meiotic DNA replication and sporulation
YBR058C	0.693877	-0.145319	-0.839137	0.695414	0.986383	0.675345	UBP14	Ubiquitin-specific protease
YBR058C-A	0.244696	0.438188	0.193483	0.931654	0.790726	0.966165	TSC3	Protein that stimulates the activity of serine palmitoyltransferase
YBR059C	0.658398	-0.847348	-1.50566	0.650112	0.475076	0.191647	AKL1	Ser/Thr protein kinase
YBR060C	0.601577	0.232301	-0.369223	0.677683	0.913405	0.868174	ORC2	Subunit of the origin recognition complex (ORC)
YBR061C	0.520454	1.10618	0.585653	0.771698	0.384538	0.779008	TRM7	2'-O-ribose methyltransferase
YBR062C	-0.167759	-0.15718	0.0105781	0.964927	0.958536	1	YBR062C	Protein of unknown function that interacts with Msb2p
YBR063C	1.22071	0.997156	-0.223532	0.347283	0.405526	0.947391	CNM1	Molecular tether on nuclear membrane
YBR064W	0	5.97527	5.76235	1	0.0480271	0.0890856	YBR064W	Dubious open reading frame
YBR065C	0.499727	0.447317	-0.0523988	0.842343	0.8439	1	ECM2	Pre-mRNA splicing factor
YBR066C	-0.270187	0.48953	0.759596	0.902083	0.721106	0.618526	NRG2	Transcriptional repressor
YBR067C	1.32667	2.50451	1.17784	0.188058	0.00127661	0.271603	TIP1	Major cell wall mannoprotein with possible lipase activity
YBR068C	0.302764	-0.0525867	-0.355349	0.892202	1	0.885049	BAP2	High-affinity leucine permease
YBR069C	0.824905	0.692622	-0.13228	0.568583	0.594756	0.993295	TAT1	Amino acid transporter for valine, leucine, isoleucine, and tyrosine
YBR070C	-0.378706	-0.984694	-0.605949	0.80314	0.305515	0.682962	ALG14	Component of UDP-GlcNAc transferase
YBR071W	1.33303	-0.852979	-2.18587	0.285613	0.495861	0.0367971	YBR071W	Protein of unknown function found in the cytoplasm and bud neck
YBR072C-A	1.09441	-1.73655	-2.64775	1	1	0.860775	YBR072C-A	Putative protein of unknown function
YBR072W	3.73283	1.09138	-2.6414	2.35412e-07	0.242834	0.00116865	HSP26	Small heat shock protein (sHSP) with chaperone activity
YBR073W	1.73729	0.35573	-1.38119	0.145644	0.844684	0.298724	RDH54	DNA-dependent ATPase
YBR074W	0.349263	-0.208661	-0.557909	0.832157	0.915051	0.724806	PFF1	Multi-spanning vacuolar membrane protease
YBR076C-A	-1.52201	-1.19928	0.322686	0.11849	0.194588	0.876509	YBR076C-A	Dubious open reading frame
YBR076W	-1.32123	-1.81873	-0.497415	0.178642	0.024916	0.747968	ECM8	Non-essential protein of unknown function
YBR077C	0.108171	-0.468699	-0.576837	0.98989	0.705202	0.703499	SLM4	Subunit of the EGO/GSE complex
YBR078W	-1.43026	-0.88842	0.541841	0.316704	0.525371	0.810324	ECM33	GPI-anchored protein involved in efficient glucose uptake
YBR079C	0.439626	0.543461	0.103832	0.802388	0.704055	1	RPG1	eIF3a subunit of the eukaryotic translation initiation factor 3 (eIF3)
YBR080C	0.2138	-0.701408	-0.915174	0.944591	0.594932	0.549182	SEC18	AAA ATPase and SNARE disassembly chaperone
YBR081C	0.657681	0.621479	-0.0362018	0.658121	0.635686	1	SPT7	Subunit of the SAGA transcriptional regulatory complex
YBR082C	0.969215	-0.109176	-1.07838	0.445482	0.98839	0.387516	UBC4	Ubiquitin-conjugating enzyme (E2)
YBR083W	2.21682	1.64102	-0.575709	0.0787784	0.180877	0.800885	TEC1	Transcription factor targeting filamentation genes and Ty1 expression
YBR084C-A	0.966425	1.84633	0.879903	0.424094	0.0335182	0.501276	RPL19A	Ribosomal 60S subunit protein L19A
YBR084W	0.79882	0.99245	0.193623	0.535702	0.325625	0.94752	MIS1	Mitochondrial C1-tetrahydrofolate synthase
YBR085C-A	2.00886	-0.148555	-2.1574	0.0672794	0.971041	0.0437081	YBR085C-A	Protein of unknown function
YBR085W	-0.463824	-0.0221054	0.441624	0.832157	1	0.870558	AAC3	Mitochondrial inner membrane ADP/ATP translocator
YBR086C	-0.416239	-0.251257	0.164981	0.814422	0.89717	0.975755	IST2	Cortical ER protein involved in ER-plasma membrane (PM) tethering
YBR087W	0.32677	0.586011	0.259216	0.883736	0.696248	0.938119	RFC5	Subunit of heteropentameric Replication factor C (RF-C)
YBR088C	-0.0664715	-0.208447	-0.141956	1	0.922698	0.985715	POL30	Proliferating cell nuclear antigen (PCNA)
YBR089C-A	0.818421	-0.0592709	-0.877671	0.55655	1	0.543598	NHP6B	High-mobility group (HMG) protein
YBR089W	-1.08022	-1.36841	-0.288029	0.617832	0.446515	0.962112	YBR089W	Dubious open reading frame
YBR090C	0.875896	-0.466588	-1.34212	0.65453	0.82783	0.482896	YBR090C	Putative protein of unknown function
YBR091C	0.0316002	0.560904	0.529252	1	0.623503	0.730001	TIM12	Essential protein of the inner mitochondrial membrane
YBR092C	0.975176	0.905869	-0.0693066	0.404908	0.373586	1	PHO3	Constitutively expressed acid phosphatase similar to Pho5p
YBR093C	-2.98497	-2.58997	0.394984	7.58133e-05	0.000966798	0.830514	PHO5	Repressible acid phosphatase
YBR094W	0.798803	0.32902	-0.469737	0.576159	0.84217	0.813742	PBY1	Putative tubulin tyrosine ligase associated with P-bodies
YBR095C	0.981378	0.885059	-0.096312	0.514007	0.502987	1	RXT2	Component of the histone deacetylase Rpd3L complex
YBR096W	-0.793074	-0.432519	0.36055	0.543011	0.744156	0.85838	YBR096W	Putative protein of unknown function
YBR097W	0.158171	-0.0534104	-0.211552	0.980563	1	0.96002	VPS15	Serine/threonine protein kinase involved in vacuolar protein sorting
YBR098W	1.27242	0.975552	-0.296847	0.369951	0.455243	0.918662	MMS4	Subunit of structure-specific Mms4p-Mus81p endonuclease
YBR099C	0	-5.12548e-15	0	1	1	1	YBR099C	Dubious open reading frame
YBR101C	1.77335	0.799126	-0.974198	0.0665563	0.468401	0.448327	FES1	Hsp70 (Ssa1p) nucleotide exchange factor
YBR102C	1.10766	0.643545	-0.464047	0.452853	0.662182	0.83851	EXO84	Exocyst subunit with dual roles in exocytosis and spliceosome assembly
YBR103C-A	4.14337	5.43032	1.27015	0.364473	0.0415246	0.740856	YBR103C-A	Dubious open reading frame
YBR103W	1.39473	0.958845	-0.435843	0.225304	0.391228	0.827632	SIF2	WD40 repeat-containing subunit of Set3C histone deacetylase complex
YBR104W	1.0569	2.29535	1.2384	0.38612	0.0076994	0.283432	YMC2	Putative mitochondrial inner membrane transporter
YBR105C	1.46004	1.02863	-0.431405	0.226641	0.377832	0.838969	VID24	GID Complex regulatory subunit
YBR106W	-0.367061	0.269928	0.636986	0.802019	0.848241	0.641119	SND3	Involved in SRP-independent protein targeting to the ER
YBR107C	-2.09832	-2.10867	-0.0103535	0.0536875	0.0364133	1	IML3	Outer kinetochore protein and component of the Ctf19 complex
YBR108W	1.27298	-0.219344	-1.49205	0.349856	0.939676	0.254848	AIM3	Protein that inhibits barbed-end actin filament elongation
YBR109C	-0.344709	-0.0860636	0.258643	0.842343	1	0.91562	CMD1	Calmodulin
YBR109W-A	-0.350858	-0.669613	-0.318575	0.942062	0.785803	0.957264	YBR109W-A	Putative protein of unknown function
YBR110W	-0.00660514	-0.117995	-0.111387	1	0.981783	0.998918	ALG1	Mannosyltransferase
YBR111C	0.443344	0.129269	-0.31407	0.743482	0.965219	0.870558	YSA1	Nudix hydrolase family member with ADP-ribose pyrophosphatase activity
YBR111W-A	-0.114057	0.462698	0.576679	1	0.783875	0.785028	SUS1	Global transcriptional regulator, component of SAGA, TREX-2 complexes
YBR112C	0.838311	0.206021	-0.632209	0.659691	0.960558	0.800885	CYC8	General transcriptional co-repressor
YBR113W	-0.0624789	-0.466753	-0.403419	1	0.833423	0.903887	YBR113W	Dubious open reading frame
YBR114W	2.35562	1.08386	-1.2716	0.0270078	0.376899	0.359221	RAD16	Nucleotide excision repair (NER) protein
YBR115C	-1.15709	-0.967867	0.189222	0.461273	0.487385	0.975755	LYS2	Alpha aminoadipate reductase
YBR116C	-0.644424	0.594165	1.23654	0.797448	0.767488	0.5461	YBR116C	Dubious open reading frame
YBR117C	-1.27863	-1.60306	-0.324407	0.271104	0.0895423	0.886354	TKL2	Transketolase
YBR118W	-0.0406914	-0.802494	-0.761802	1	0.5136	0.633285	TEF2	Translational elongation factor EF-1 alpha
YBR119W	0.843789	0.790451	-0.0533369	0.576159	0.546103	1	MUD1	U1 snRNP A protein
YBR120C	-0.137262	1.28514	1.42207	0.982565	0.175917	0.191203	CBP6	Mitochondrial protein required for translation of the COB mRNA
YBR121C	0.227155	0.152224	-0.0749306	0.924904	0.959857	1	GRS1	Cytoplasmic and mitochondrial glycyl-tRNA synthase
YBR121C-A	0.168986	0.126735	-0.0420566	1	1	1	YBR121C-A	Dubious open reading frame
YBR122C	0.605931	0.351833	-0.254089	0.673782	0.818757	0.925271	MRPL36	Mitochondrial ribosomal protein of the large subunit
YBR123C	0.978593	1.16848	0.18985	0.430903	0.235995	0.954436	TFC1	Subunit of RNA polymerase III transcription initiation factor complex
YBR124W	1.43711	0.960268	-0.475972	0.461082	0.632164	0.892058	YBR124W	Putative protein of unknown function
YBR125C	0.621087	-0.576396	-1.19741	0.706374	0.712254	0.43187	PTC4	Cytoplasmic type 2C protein phosphatase (PP2C)
YBR126C	1.0102	-1.64056	-2.65073	0.378486	0.0578829	0.00116865	TPS1	Synthase subunit of trehalose-6-P synthase/phosphatase complex
YBR126W-A	0.511812	0.71357	0.201754	0.744878	0.567559	0.950863	MEO1	Putative protein of unknown function
YBR126W-B	2.73587	1.06061	-1.67505	0.0317029	0.488507	0.27352	YBR126W-B	Dubious open reading frame
YBR127C	0.0116086	-0.650302	-0.661908	1	0.549101	0.637867	VMA2	Subunit B of V1 peripheral membrane domain of vacuolar H+-ATPase
YBR128C	-0.742205	-0.52589	0.216276	0.5789	0.681028	0.942614	ATG14	Autophagy-specific subunit of phosphatidylinositol 3-kinase complex I
YBR129C	0.196951	0.719791	0.522792	0.952355	0.574083	0.791032	OPY1	Protein of unknown function
YBR130C	-0.411944	-0.326397	0.0855385	0.832157	0.86112	1	SHE3	Protein adaptor between Myo4p and the She2p-mRNA complex
YBR131C-A	0	-5.12548e-15	0	1	1	1	YBR131C-A	Dubious open reading frame
YBR131W	0.614398	0.490758	-0.123604	0.722236	0.774741	1	CCZ1	Subunit of a heterodimeric guanine nucleotide exchange factor (GEF)
YBR132C	-1.06194	-1.78919	-0.727205	0.524402	0.144943	0.72926	AGP2	Plasma membrane regulator of polyamine and carnitine transport
YBR133C	-0.194475	-1.02672	-0.832206	0.948569	0.336744	0.565864	HSL7	Protein arginine N-methyltransferase
YBR134W	-0.73427	-1.26588	-0.530735	0.742717	0.461079	0.883952	YBR134W	Dubious open reading frame
YBR135W	0.83122	-0.154987	-0.986099	0.601024	0.978383	0.553285	CKS1	Cyclin-dependent protein kinase regulatory subunit and adaptor
YBR136W	0.410021	-0.515585	-0.92547	0.82089	0.724423	0.53711	MEC1	Genome integrity checkpoint protein and PI kinase superfamily member
YBR137W	-0.224331	-0.97464	-0.750249	0.912958	0.315101	0.579707	YBR137W	Protein with a role in ER delivery of tail-anchored membrane proteins
YBR138C	0.30596	0.309898	0.00392807	0.904415	0.873258	1	YBR138C	Cytoplasmic protein of unknown function
YBR139W	-0.633015	-1.9831	-1.35006	0.649022	0.0268783	0.230211	ATG42	Vacuolar serine-type carboxypeptidase
YBR140C	-0.215083	-0.680619	-0.465522	0.939852	0.589474	0.812635	IRA1	GTPase-activating protein
YBR141C	-1.28913	-1.13966	0.149456	0.217706	0.223071	0.975755	BMT2	Nucleolar S-adenosylmethionine-dependent rRNA methyltransferase
YBR141W-A	0	-5.12548e-15	0	1	1	1	YBR141W-A	Dubious open reading frame
YBR142W	1.02502	2.27595	1.25072	0.579315	0.0730524	0.500301	MAK5	Essential nucleolar protein
YBR143C	0.177572	0.551099	0.373522	0.968213	0.72483	0.883952	SUP45	Polypeptide release factor (eRF1) in translation termination
YBR144C	-0.424316	-0.180552	0.243053	0.902101	0.994272	0.993295	YBR144C	Putative protein of unknown function
YBR145W	-1.01876	-0.272435	0.746324	0.33116	0.841289	0.5461	ADH5	Alcohol dehydrogenase isoenzyme V
YBR146W	0.280023	0.551234	0.271198	0.902083	0.697107	0.920488	MRPS9	Mitochondrial ribosomal protein of the small subunit
YBR147W	-1.90763	-0.310733	1.59686	0.0543728	0.842466	0.134045	RTC2	Putative vacuolar membrane transporter for cationic amino acids
YBR148W	-0.11551	1.2584	1.37351	1	0.26516	0.293684	YSW1	Protein required for normal prospore membrane formation
YBR149W	0.335351	-1.44822	-1.78354	0.840202	0.11727	0.0640808	ARA1	NADP+ dependent arabinose dehydrogenase
YBR150C	0.855599	0.171122	-0.684254	0.600406	0.969844	0.73212	TBS1	Protein of unknown function
YBR151W	1.07256	0.0397978	-1.03274	0.344222	1	0.387176	APD1	2Fe-2S cytosolic protein of unknown function
YBR152W	0.266963	0.460763	0.193599	0.970442	0.83613	0.991596	SPP381	mRNA splicing factor, component of U4/U6.U5 tri-snRNP
YBR153W	0.758028	1.45248	0.694357	0.594017	0.150747	0.671587	RIB7	Diaminohydroxyphoshoribosylaminopyrimidine deaminase
YBR154C	0.681725	1.77204	1.09024	0.651704	0.0772331	0.442601	RPB5	RNA polymerase subunit ABC27
YBR155W	0.889926	2.23993	1.34973	0.55889	0.0236745	0.292674	CNS1	TPR-containing co-chaperone
YBR156C	0.479472	0.211343	-0.268033	0.843398	0.958821	0.952084	SLI15	Subunit of the conserved chromosomal passenger complex (CPC)
YBR157C	-0.591766	-0.826243	-0.234398	0.661578	0.439363	0.929329	ICS2	Protein of unknown function
YBR158W	0.235422	0.705819	0.470371	0.955315	0.681557	0.868174	AMN1	Modulator of cell separation and mitotic exit
YBR159W	-0.897111	-0.714711	0.182396	0.591162	0.6414	0.981782	IFA38	Microsomal beta-keto-reductase
YBR160W	0.695064	-0.381737	-1.07671	0.596541	0.790769	0.376934	CDC28	Cyclin-dependent kinase (CDK) catalytic subunit
YBR161W	0.68911	0.220529	-0.468534	0.662777	0.930879	0.834692	CSH1	Mannosylinositol phosphorylceramide (MIPC) synthase catalytic subunit
YBR162C	-1.79251	-1.28741	0.50509	0.180581	0.309925	0.833669	TOS1	Covalently-bound cell wall protein of unknown function
YBR162W-A	0.255421	1.2824	1.02691	0.900674	0.174807	0.397537	YSY6	Protein of unknown function
YBR163W	0.708313	0.260814	-0.447465	0.636218	0.894663	0.83398	EXO5	Mitochondrial 5'-3' exonuclease and sliding exonuclease
YBR164C	-0.0918112	0.74428	0.836042	1	0.5136	0.547115	ARL1	Soluble GTPase with a role in regulation of membrane traffic
YBR165W	0.883406	0.653596	-0.229795	0.560695	0.642389	0.947391	UBS1	Ubiquitin-conjugating enzyme suppressor that regulates Cdc34p
YBR166C	0.457637	0.788942	0.331278	0.768682	0.502987	0.884911	TYR1	Prephenate dehydrogenase involved in tyrosine biosynthesis
YBR167C	0.207482	1.10569	0.898075	0.94308	0.287514	0.528178	POP7	Subunit of RNase MRP, nuclear RNase P and telomerase
YBR168W	0.338753	-0.0726478	-0.411344	0.896194	1	0.881846	PEX32	Peroxisomal integral membrane protein
YBR169C	2.46038	-0.172319	-2.6326	0.0069935	0.95127	0.00468269	SSE2	Member of Hsp110 subclass of the heat shock protein 70 (HSP70) family
YBR170C	1.05064	0.212224	-0.838345	0.410181	0.923876	0.566641	NPL4	Substrate-recruiting cofactor of the Cdc48p-Npl4p-Ufd1p segregase
YBR171W	-0.764494	0.287955	1.05239	0.571064	0.859395	0.411357	SEC66	Non-essential subunit of Sec63 complex
YBR172C	-0.173833	-0.817261	-0.643371	0.967875	0.531208	0.729604	SMY2	GYF domain protein
YBR173C	0.233135	-0.24977	-0.482887	0.907571	0.880549	0.769974	UMP1	Chaperone required for correct maturation of the 20S proteasome
YBR174C	-0.655438	-0.524759	0.130569	0.847568	0.880549	1	YBR174C	Dubious open reading frame
YBR175W	0.0832568	-0.274747	-0.357985	1	0.877854	0.870411	SWD3	Essential subunit of the COMPASS (Set1C) complex
YBR176W	0.278241	-0.266577	-0.54472	0.902083	0.894547	0.774616	ECM31	Ketopantoate hydroxymethyltransferase
YBR177C	-0.00934965	-1.14138	-1.13202	1	0.325625	0.435714	EHT1	Octanoyl-CoA:ethanol acyltransferase
YBR178W	-0.0921476	-0.317974	-0.225097	1	0.901012	1	YBR178W	Dubious open reading frame
YBR179C	-1.2282	-0.890993	0.337168	0.313713	0.43844	0.887916	FZO1	Mitofusin, protein involved in mitochondrial outer membrane fusion
YBR180W	0.0295974	-0.443733	-0.473029	1	0.758795	0.797453	DTR1	Putative dityrosine transporter of the major facilitator superfamily
YBR181C	0.61913	1.12039	0.501255	0.646632	0.254621	0.766988	RPS6B	Protein component of the small (40S) ribosomal subunit
YBR182C	0.639476	-0.236974	-0.876329	0.708474	0.933942	0.62845	SMP1	MADS-box transcription factor involved in osmotic stress response
YBR182C-A	-1.19258	-0.364897	0.825806	0.463137	0.858036	0.730722	YBR182C-A	Putative protein of unknown function
YBR183W	1.55164	-0.401522	-1.95308	0.080163	0.74195	0.0177446	YPC1	Alkaline ceramidase
YBR184W	0.378986	1.16421	0.784767	0.843398	0.257943	0.591249	YBR184W	Putative protein of unknown function
YBR185C	0.143888	0.13185	-0.0120372	0.982553	0.982021	1	MBA1	Membrane-associated mitochondrial ribosome receptor
YBR186W	-0.862604	-0.212796	0.649565	0.562584	0.940051	0.730061	PCH2	Hexameric ring ATPase that remodels chromosome axis protein Hop1p
YBR187W	-1.04024	-0.0982745	0.941956	0.459905	1	0.53711	GDT1	Calcium and manganese transporter with higher affinity for Ca2+
YBR188C	0.17106	0.312553	0.141459	0.960663	0.842466	0.988663	NTC20	Member of the NineTeen Complex (NTC)
YBR189W	0.447409	1.42565	0.978235	0.751187	0.113166	0.421186	RPS9B	Protein component of the small (40S) ribosomal subunit
YBR190W	0.830671	0.599326	-0.231299	0.667772	0.758795	0.971923	YBR190W	Dubious open reading frame
YBR191W	0.693069	1.41148	0.71841	0.586484	0.119352	0.606821	RPL21A	Ribosomal 60S subunit protein L21A
YBR191W-A	0.807443	2.46952	1.6619	0.576662	0.00771604	0.141597	YBR191W-A	Dubious open reading frame
YBR192W	0.823564	0.718295	-0.105262	0.565203	0.570362	1	RIM2	Mitochondrial pyrimidine nucleotide transporter
YBR193C	0.134297	-0.37933	-0.513562	1	0.865988	0.848014	MED8	Subunit of the RNA polymerase II mediator complex
YBR194W	0.64358	0.294135	-0.349363	0.672988	0.880549	0.891495	AIM4	Protein proposed to be associated with the nuclear pore complex
YBR195C	0.998114	0.187232	-0.810783	0.444863	0.942248	0.587911	MSI1	Subunit of chromatin assembly factor I (CAF-1)
YBR196C	-1.00864	-1.79862	-0.789982	0.480928	0.0816071	0.637861	PGI1	Glycolytic enzyme phosphoglucose isomerase
YBR196C-A	-2.10272	-0.216465	1.87798	0.184424	0.981703	0.29618	YBR196C-A	Putative protein of unknown function
YBR196C-B	-0.691193	0.0605815	0.751045	0.641471	1	0.659972	YBR196C-B	Putative protein of unknown function
YBR197C	-0.507348	-0.743465	-0.236098	0.792982	0.622894	0.950863	YBR197C	Protein of unknown function
YBR198C	-0.00894458	-0.809126	-0.800126	1	0.422733	0.531835	TAF5	Subunit (90 kDa) of TFIID and SAGA complexes
YBR199W	0.652756	-0.172648	-0.825391	0.668764	0.957064	0.615557	KTR4	Glycosyltransferase involved in protein glycosylation
YBR200W	0.561286	0.37902	-0.182246	0.7838	0.858198	0.986927	BEM1	Protein containing SH3-domains
YBR200W-A	0.410939	-0.881998	-1.29015	0.900674	0.60642	0.534025	YBR200W-A	Putative protein of unknown function
YBR201C-A	0.627219	-0.210076	-0.837243	0.66291	0.927862	0.576002	MIN7	Mitochondrial protein of unknown function
YBR201W	-0.0318629	-0.349158	-0.317257	1	0.809832	0.885508	DER1	ER membrane protein that promotes export of misfolded polypeptides
YBR202W	1.03866	0.0338217	-1.00477	0.493228	1	0.537479	MCM7	Component of the Mcm2-7 hexameric helicase complex
YBR203W	1.13357	-0.0965484	-1.23002	0.379294	1	0.340422	COS111	Protein required for antifungal drug ciclopirox olamine resistance
YBR204C	-0.0380515	-0.288531	-0.250444	1	0.907636	0.948561	LDH1	Serine hydrolase
YBR205W	-0.12659	-0.470934	-0.344333	0.988341	0.746312	0.883315	KTR3	Putative alpha-1,2-mannosyltransferase
YBR206W	0.215913	0.658059	0.441973	0.94308	0.597001	0.831338	YBR206W	Dubious open reading frame
YBR207W	-0.44673	-0.848524	-0.401785	0.806603	0.509128	0.860781	FTH1	Putative high affinity iron transporter
YBR208C	-1.43639	-2.38344	-0.947017	0.219929	0.00908051	0.5117	DUR12	Urea amidolyase
YBR209W	-0.21413	-1.39308	-1.17813	0.956147	0.251264	0.467869	YBR209W	Putative protein of unknown function
YBR210W	-0.10421	0.188983	0.293173	1	0.966624	0.942465	ERV15	Protein involved in export of proteins from the endoplasmic reticulum
YBR211C	1.28263	0.924582	-0.358014	0.347099	0.477076	0.8913	AME1	Essential kinetochore protein associated with microtubules and SPBs
YBR212W	-0.360515	-1.60351	-1.24296	0.884789	0.208373	0.467869	NGR1	RNA binding protein that negatively regulates growth rate
YBR213W	-0.668072	-1.09766	-0.429462	0.639046	0.303912	0.840804	MET8	Bifunctional dehydrogenase and ferrochelatase
YBR214W	-0.212358	-1.84899	-1.6366	0.944264	0.0624672	0.155516	SDS24	Protein involved in cell separation during budding
YBR215W	0.975827	0.841015	-0.134795	0.492543	0.5037	0.993447	HPC2	Subunit of the HIR complex
YBR216C	0.117301	-0.482635	-0.599883	1	0.807343	0.814049	YBP1	Protein involved in cellular response to oxidative stress
YBR217W	0.18787	0.166392	-0.0214728	0.980662	0.981783	1	ATG12	Ubiquitin-like modifier involved in autophagy and the Cvt pathway
YBR218C	-0.890473	-1.33105	-0.440572	0.536451	0.218168	0.83475	PYC2	Pyruvate carboxylase isoform
YBR219C	0	-5.12548e-15	0	1	1	1	YBR219C	Putative protein of unknown function
YBR220C	-0.792119	-1.18521	-0.393075	0.613802	0.322108	0.872324	YBR220C	Putative protein of unknown function
YBR221C	-1.34074	-1.61728	-0.27654	0.299249	0.127161	0.920484	PDB1	E1 beta subunit of the pyruvate dehydrogenase (PDH) complex
YBR221W-A	-0.210873	0.0127922	0.2232	0.983893	1	1	YBR221W-A	Putative protein of unknown function
YBR222C	-0.0901085	-1.70317	-1.61304	1	0.0847007	0.155388	PCS60	Oxalyl-CoA synthetase
YBR223C	1.00247	-0.201188	-1.20342	0.457118	0.940858	0.354293	TDP1	Tyrosyl-DNA phosphodiesterase I
YBR223W-A	0	-5.12548e-15	0	1	1	1	YBR223W-A	Dubious open reading frame
YBR224W	0.278263	-0.632317	-0.902908	1	0.943361	0.901429	YBR224W	Dubious open reading frame
YBR225W	0.919532	0.552536	-0.366913	0.678863	0.813336	0.935376	YBR225W	Putative protein of unknown function
YBR226C	1.53808	0.823162	-0.714442	0.180581	0.528314	0.665259	YBR226C	Dubious open reading frame
YBR227C	0.317652	1.12275	0.804927	0.897066	0.381703	0.663774	MCX1	Non-proteolytic ATPase of the AAA family
YBR228W	0.704836	1.12774	0.422841	0.576662	0.223961	0.810451	SLX1	Endonuclease involved in DNA recombination and repair
YBR229C	-0.362794	-1.03072	-0.66791	0.854955	0.390876	0.711935	ROT2	Glucosidase II catalytic subunit
YBR230C	1.22477	-0.699863	-1.92457	0.255015	0.523917	0.033312	OM14	Mitochondrial outer membrane receptor for cytosolic ribosomes
YBR230W-A	0.342367	0.721598	0.379177	0.837554	0.516178	0.843031	COQ21	Mitochondrial protein of unknown function
YBR231C	0.903879	0.262685	-0.641061	0.463137	0.875743	0.672667	SWC5	Component of the SWR1 complex
YBR232C	0.0675295	-0.365046	-0.430796	1	0.973398	0.978142	YBR232C	Dubious open reading frame
YBR233W	0.156894	-0.31442	-0.470991	0.992025	0.912978	0.873575	PBP2	RNA binding protein
YBR233W-A	0.38504	1.0024	0.617254	0.850975	0.427047	0.749047	DAD3	Essential subunit of the Dam1 complex (aka DASH complex)
YBR234C	-0.855832	-1.47524	-0.619403	0.499651	0.110874	0.69037	ARC40	Subunit of the ARP2/3 complex
YBR235W	-1.11524	-1.67484	-0.559581	0.402743	0.101655	0.763765	VHC1	Vacuolar membrane cation-chloride cotransporter (CCC)
YBR236C	0.635852	0.325897	-0.309931	0.657034	0.83613	0.894881	ABD1	Methyltransferase
YBR237W	0.909653	0.644509	-0.265097	0.519847	0.629633	0.924619	PRP5	RNA helicase in the DEAD-box family
YBR238C	0.459665	0.27912	-0.180531	0.851289	0.924656	0.989505	YBR238C	Mitochondrial membrane protein
YBR239C	0.850041	0.58973	-0.260274	0.55103	0.660588	0.928488	ERT1	Transcriptional regulator
YBR240C	0.224175	-0.949597	-1.17355	0.955315	0.524986	0.507974	THI2	Transcriptional activator of thiamine biosynthetic genes
YBR241C	-0.207888	-1.61591	-1.40801	0.943306	0.10346	0.233868	VVS1	Putative transporter, member of the sugar porter family
YBR242W	0.316668	1.02214	0.705416	0.83765	0.257183	0.584194	YBR242W	5'-deoxynucleotidase involved in deoxyribonucleoside monophosphate deg
YBR243C	-1.82527	-2.02211	-0.196835	0.049584	0.0162618	0.946402	ALG7	UDP-N-acetyl-glucosamine-1-P transferase
YBR244W	0.47131	0.570986	0.0996427	0.777044	0.677293	1	GPX2	Phospholipid hydroperoxide glutathione peroxidase
YBR245C	0.883328	0.283093	-0.600157	0.526644	0.877854	0.73212	ISW1	ATPase subunit of imitation-switch (ISWI) class chromatin remodelers
YBR246W	-0.0200417	-0.41745	-0.397388	1	0.758795	0.834965	RRT2	Methylesterase performing penultimate step of diphthamide biosynthesis
YBR247C	1.40709	1.85368	0.44653	0.279488	0.0770531	0.839876	ENP1	Protein associated with U3 and U14 snoRNAs
YBR248C	0.33641	0.177318	-0.159089	0.854472	0.9469	0.975755	HIS7	Imidazole glycerol phosphate synthase
YBR249C	0.0152908	0.0822185	0.0669274	1	1	1	ARO4	3-deoxy-D-arabino-heptulosonate-7-phosphate (DAHP) synthase
YBR250W	-0.428636	0.234802	0.663046	0.832157	0.920429	0.721492	SPO23	Protein of unknown function
YBR251W	0.644774	1.0916	0.446771	0.655377	0.304964	0.82	MRPS5	Mitochondrial ribosomal protein of the small subunit
YBR252W	-0.1909	0.290575	0.481451	0.930646	0.824444	0.742402	DUT1	Deoxyuridine triphosphate diphosphatase (dUTPase)
YBR253W	0.341241	0.824227	0.482949	0.829224	0.407338	0.754056	SRB6	Subunit of the RNA polymerase II mediator complex
YBR254C	0.632245	1.18107	0.548765	0.64639	0.232789	0.740232	TRS20	Core component of transport protein particle (TRAPP) complexes I-III
YBR255C-A	0.117774	0.239816	0.12203	0.986193	0.884138	0.990341	RCF3	Mitochondrial inner membrane protein
YBR255W	1.43097	0.800386	-0.630477	0.274338	0.549101	0.738914	MTC4	Protein of unknown function
YBR256C	0.793143	1.31449	0.521347	0.563082	0.191068	0.769974	RIB5	Riboflavin synthase
YBR257W	0.575238	1.45651	0.881086	0.743441	0.209255	0.610661	POP4	Subunit of both RNase MRP and nuclear RNase P
YBR258C	0.796604	1.08539	0.288697	0.566288	0.30337	0.903887	SHG1	Subunit of the COMPASS (Set1C) complex
YBR259W	0.227556	0.300953	0.0733807	0.959534	0.912978	1	YBR259W	Protein of unknown function
YBR260C	0.590014	0.31731	-0.272667	0.708772	0.862946	0.928488	RGD1	GTPase-activating protein (RhoGAP) for Rho3p and Rho4p
YBR261C	-0.457819	-0.246559	0.211241	0.751187	0.886304	0.941899	TAE1	AdoMet-dependent proline methyltransferase
YBR262C	1.14059	1.63927	0.498654	0.271104	0.0450495	0.738946	MIC12	Component of the MICOS complex
YBR263W	0.392448	-0.444651	-0.837089	0.802087	0.733842	0.533299	SHM1	Mitochondrial serine hydroxymethyltransferase
YBR264C	0.384784	0.111717	-0.273025	0.872076	1	0.941899	YPT10	Rab family GTP-binding protein
YBR265W	-0.645289	-0.948325	-0.303023	0.616357	0.34184	0.885874	TSC10	3-ketosphinganine reductase
YBR266C	0	-5.12548e-15	0	1	1	1	SLM6	Protein with potential role in actin cytoskeleton organization
YBR267W	1.46632	1.73344	0.267087	0.274338	0.119371	0.932585	REI1	Cytoplasmic pre-60S factor
YBR268W	0.531852	0.701833	0.169965	0.691151	0.531208	0.962112	MRPL37	Mitochondrial ribosomal protein of the large subunit
YBR269C	0.541509	-0.737718	-1.27919	0.676511	0.492258	0.219534	SDH8	Protein required for assembly of succinate dehydrogenase
YBR270C	-0.134333	-0.515366	-0.380963	0.986193	0.715917	0.861922	BIT2	Subunit of TORC2 membrane-associated complex
YBR271W	1.22826	1.15536	-0.0728932	0.324151	0.282899	1	EFM2	S-adenosylmethionine-dependent methyltransferase
YBR272C	0.469802	-0.0620363	-0.531782	0.829224	1	0.830889	HSM3	Evolutionarily conserved 19S regulatory particle assembly-chaperone
YBR273C	0.501189	-0.84609	-1.34711	0.781431	0.535371	0.349145	UBX7	UBX (ubiquitin regulatory X) domain-containing protein
YBR274W	-0.537126	-1.25833	-0.721138	0.780769	0.337665	0.726652	CHK1	Serine/threonine kinase and DNA damage checkpoint effector
YBR275C	0.9378	0.442946	-0.494769	0.517699	0.780886	0.812635	RIF1	Protein involved in control of DNA replication
YBR276C	0.582492	-0.210105	-0.792545	0.708474	0.93527	0.629524	PPS1	Protein phosphatase
YBR277C	-2.70049	-1.32006	1.3743	0.271104	0.600472	0.703499	YBR277C	Dubious open reading frame
YBR278W	-0.244597	-0.409568	-0.164942	0.91393	0.780607	0.975528	DPB3	Third-largest subunit of DNA polymerase II (DNA polymerase epsilon)
YBR279W	0.410616	0.369916	-0.0406954	0.840595	0.841156	1	PAF1	Component of the Paf1p complex involved in transcription elongation
YBR280C	0.820998	-0.802566	-1.62337	0.570118	0.523917	0.162725	SAF1	F-Box protein involved in proteasome-dependent degradation of Aah1p
YBR281C	-0.0736669	-0.966833	-0.893049	1	0.443391	0.584194	DUG2	Component of glutamine amidotransferase (GATase II)
YBR282W	0.655746	0.61939	-0.0363555	0.613035	0.588739	1	MRPL27	Mitochondrial ribosomal protein of the large subunit
YBR283C	-1.07589	-0.762026	0.313861	0.425891	0.541316	0.898633	SSH1	Subunit of the Ssh1 translocon complex
YBR284W	0.26435	-1.4963	-1.75998	0.933122	0.223596	0.195481	YBR284W	Putative metallo-dependent hydrolase superfamily protein
YBR285W	-0.240945	-1.16534	-0.924148	0.911095	0.239196	0.491849	YBR285W	Putative protein of unknown function
YBR286W	0.196451	-1.50427	-1.70072	0.939963	0.0950948	0.0789876	APE3	Vacuolar aminopeptidase Y
YBR287W	-0.85699	-1.17603	-0.319038	0.529739	0.258662	0.891495	YBR287W	Protein of unknown function
YBR288C	0.514146	0.544632	0.0304802	0.722675	0.670624	1	APM3	Mu3-like subunit of the clathrin associated protein complex (AP-3)
YBR289W	1.78766	0.255637	-1.53167	0.211118	0.93527	0.324652	SNF5	Subunit of the SWI/SNF chromatin remodeling complex
YBR290W	0.367116	0.534046	0.166914	0.859671	0.727514	0.983432	BSD2	Heavy metal ion homeostasis protein
YBR291C	-1.40198	-0.772175	0.629793	0.255287	0.538676	0.721476	CTP1	Mitochondrial inner membrane citrate transporter
YBR292C	0.485606	0.469176	-0.0164481	0.757581	0.732055	1	YBR292C	Putative protein of unknown function
YBR293W	-0.379717	-0.0789483	0.300756	0.846861	1	0.909671	VBA2	Permease of basic amino acids in the vacuolar membrane
YBR294W	0.263847	-0.691627	-0.955378	0.923418	0.63434	0.566641	SUL1	High affinity sulfate permease of the SulP anion transporter family
YBR295W	1.22258	-0.399419	-1.62194	0.310305	0.790641	0.133198	PCA1	Cadmium transporting P-type ATPase
YBR296C	-5.50239	-5.99251	-0.48993	3.02795e-08	1.47568e-09	0.841661	PHO89	Plasma membrane Na+/Pi cotransporter
YBR296C-A	2.66713	2.0302	-0.633326	0.529164	0.63434	0.919456	TYC1	Inhibitor of the Anaphase-Promoting Complex/Cyclosome (APC/C)
YBR297W	-0.132517	-0.456789	-0.324255	0.988341	0.767702	0.898633	MAL33	MAL-activator protein
YBR298C	0.749938	-1.87868	-2.62826	0.590941	0.0498901	0.00531319	MAL31	Maltose permease
YBR298C-A	-1.29865	-4.0992	-2.61537	0.74727	0.304964	0.861922	YBR298C-A	Putative protein of unknown function
YBR299W	0.447143	-1.3527	-1.79881	0.764482	0.175215	0.0761082	MAL32	Maltase (alpha-D-glucosidase)
YBR300C	2.43377	0.13866	-2.28432	0.119437	1	0.191203	YBR300C	Dubious open reading frame
YBR301W	2.94235	0.528443	-2.40768	0.0183516	0.922698	0.0903566	PAU24	Cell wall mannoprotein
YBR302C	-0.704173	-0.766003	-0.0618285	0.551542	0.427417	1	COS2	Endosomal protein involved in turnover of plasma membrane proteins
YCL001W	-0.494401	0.0932197	0.587596	0.766825	1	0.749566	RER1	Protein involved in retention of membrane proteins
YCL001W-A	-2.44004	-1.10055	1.33776	0.0101901	0.289041	0.342589	YCL001W-A	Putative protein of unknown function
YCL001W-B	-2.28462	-1.6154	0.668423	0.149565	0.273425	0.83398	YCL001W-B	Putative protein of unknown function
YCL002C	-1.36389	-0.0825582	1.28127	0.346813	1	0.407772	YCL002C	Putative protein of unknown function
YCL004W	-0.0654483	0.00586969	0.0713043	1	1	1	PGS1	Phosphatidylglycerolphosphate synthase
YCL005W	0.082589	-0.632341	-0.7149	1	0.603886	0.635892	LDB16	Protein involved in lipid droplet (LD) assembly
YCL005W-A	0.154844	0.667838	0.512977	0.960045	0.53193	0.738914	VMA9	Vacuolar H+ ATPase subunit e of the V-ATPase V0 subcomplex
YCL007C	0.115552	0.418008	0.302418	0.99015	0.7539	0.892058	YCL007C	Dubious open reading frame
YCL008C	0.452519	-0.671057	-1.12352	0.759193	0.563486	0.352468	STP22	Component of the ESCRT-I complex
YCL009C	-0.836632	-0.249138	0.587493	0.476341	0.872934	0.685165	ILV6	Regulatory subunit of acetolactate synthase
YCL010C	0.407315	-0.437846	-0.845044	0.833271	0.795275	0.62159	SGF29	Component of the HAT/Core module of the SAGA, SLIK, and ADA complexes
YCL011C	0.814483	-0.172068	-0.986529	0.547277	0.948104	0.465193	GBP2	Poly(A+) RNA-binding protein
YCL012C	0.554787	0.925441	0.370601	0.667956	0.346051	0.841404	YCL012C	Protein of unknown function
YCL014W	0.713421	-0.256671	-0.969962	0.560695	0.871072	0.403863	BUD3	Guanine nucleotide exchange factor (GEF) for Cdc42p
YCL016C	0.849187	0.180707	-0.66839	0.576662	0.957175	0.71962	DCC1	Subunit of a complex with Ctf8p and Ctf18p
YCL017C	-0.118071	-0.867702	-0.749615	0.986193	0.401037	0.584194	NFS1	Cysteine desulfurase involved in iron-sulfur cluster biogenesis
YCL018W	-2.40462	-2.54078	-0.136159	0.000792157	0.000346878	0.975528	LEU2	Beta-isopropylmalate dehydrogenase (IMDH)
YCL019W	0.54905	0.310558	-0.238448	0.797065	0.902624	0.959476	YCL019W	Retrotransposon TYA Gag and TYB Pol genes
YCL020W	-2.41822	-1.02661	1.3869	0.508094	0.797261	0.780235	YCL020W	Retrotransposon TYA Gag gene co-transcribed with TYB Pol
YCL021W-A	0.267216	-0.678091	-0.944805	0.959108	0.750785	0.704138	YCL021W-A	Putative protein of unknown function
YCL022C	0	3.30458	3.11085	1	0.629358	0.715507	YCL022C	Dubious open reading frame
YCL023C	-1.78102	-0.903312	0.86402	0.657354	0.838064	0.963616	YCL023C	Dubious open reading frame
YCL024W	0.322954	-0.462285	-0.78492	0.893384	0.798704	0.683212	KCC4	Protein kinase of the bud neck involved in the septin checkpoint
YCL025C	-0.667426	-0.0730734	0.59435	0.627223	1	0.71654	AGP1	Broad-specificity, low-affinity amino acid permease
YCL026C-A	-0.939611	-1.54973	-0.609563	0.463775	0.109138	0.738914	FRM2	Type II nitroreductase, using NADH as reductant
YCL026C-B	0.208984	-0.910827	-1.11962	0.918089	0.327312	0.276581	HBN1	Protein of unknown function
YCL027W	-0.0795954	-1.08456	-1.00474	1	0.287753	0.43972	FUS1	Membrane protein localized to the shmoo tip
YCL028W	0.591341	-0.454519	-1.04582	0.676511	0.74536	0.433054	RNQ1	[PIN(+)] prion
YCL029C	0.784561	0.459405	-0.325084	0.680046	0.825394	0.929329	BIK1	Microtubule-associated protein
YCL030C	-1.12764	-1.37618	-0.248545	0.381521	0.18345	0.929329	HIS4	Multifunctional enzyme containing phosphoribosyl-ATP pyrophosphatase
YCL031C	0.728756	1.82772	1.09881	0.69083	0.152828	0.549406	RRP7	Essential protein involved in rRNA processing and ribosome biogenesis
YCL032W	1.90314	1.10549	-0.797564	0.0536875	0.28697	0.581473	STE50	Adaptor protein for various signaling pathways
YCL033C	0.426323	-0.193287	-0.619588	0.744374	0.912978	0.641717	MXR2	Methionine-R-sulfoxide reductase
YCL034W	0.58197	-0.972218	-1.55409	0.664917	0.349528	0.128659	LSB5	Protein involved in membrane-trafficking events at plasma membrane
YCL035C	-0.000223826	-0.466914	-0.466682	1	0.715917	0.788277	GRX1	Glutathione-dependent disulfide oxidoreductase
YCL036W	2.72635	2.89773	0.171288	0.0104702	0.00436981	0.981782	GFD2	Protein of unknown function
YCL037C	0.891104	1.29231	0.400772	0.569469	0.257784	0.880236	SRO9	Cytoplasmic RNA-binding protein
YCL038C	-0.474937	-0.835334	-0.360391	0.733342	0.422378	0.851558	ATG22	Vacuolar integral membrane protein required for efflux of amino acids
YCL039W	0.205089	-0.910763	-1.1158	0.939963	0.402451	0.368668	GID7	Subunit of GID Complex that binds directly to central component Vid30p
YCL040W	-1.296	-4.14974	-2.85373	0.463775	0.000650692	0.0355483	GLK1	Glucokinase
YCL041C	-1.33673	-2.13097	-0.794064	0.22587	0.0152155	0.586796	YCL041C	Dubious open reading frame
YCL042W	-1.56589	-5.8955	-4.32911	0.335974	6.02591e-07	0.000653213	YCL042W	Putative protein of unknown function
YCL043C	-1.20001	-1.57975	-0.379736	0.220618	0.0496762	0.821227	PDI1	Protein disulfide isomerase
YCL044C	-0.468557	-1.31598	-0.847383	0.790118	0.240516	0.608007	MGR1	Subunit of the mitochondrial (mt) i-AAA protease supercomplex
YCL045C	-0.43782	-0.884142	-0.446316	0.828937	0.516178	0.851558	EMC1	Member of conserved endoplasmic reticulum membrane complex
YCL046W	-0.0153518	-1.66817	-1.65234	1	0.207615	0.284357	YCL046W	Dubious open reading frame
YCL047C	0.400365	-0.28096	-0.681216	0.80902	0.875919	0.665259	POF1	Nicotinamide mononucleotide-specific adenylyltransferase (NMNAT)
YCL048W	0.752549	0.854139	0.101527	0.579484	0.447747	1	SPS22	Protein of unknown function
YCL048W-A	2.14226	1.09494	-1.0472	0.0444131	0.346946	0.47668	YCL048W-A	Putative protein of unknown function
YCL049C	0.233605	-1.20482	-1.4384	0.900696	0.166538	0.121077	YCL049C	Protein of unknown function
YCL050C	0.537615	-0.142936	-0.680534	0.719084	0.970007	0.678494	APA1	AP4A phosphorylase
YCL051W	0.451907	-0.457634	-0.909448	0.804075	0.774181	0.572737	LRE1	Protein involved in control of cell wall structure and stress response
YCL052C	0.549677	-0.577086	-1.12669	0.768114	0.728767	0.503087	PBN1	Component of glycosylphosphatidylinositol-mannosyltransferase I
YCL054W	1.42881	2.16959	0.740655	0.403596	0.0944505	0.747177	SPB1	AdoMet-dependent methyltransferase
YCL055W	0.814946	0.679011	-0.135919	0.638747	0.674716	1	KAR4	Transcription factor required for response to pheromones
YCL056C	0.33107	1.269	0.93782	0.854138	0.200834	0.488351	PEX34	Protein that regulates peroxisome populations
YCL057C-A	0.612999	0.15458	-0.458409	0.613802	0.9469	0.766563	MIC10	Conserved component of the MICOS complex
YCL057W	0.271366	-1.25055	-1.52188	0.903571	0.239981	0.193844	PRD1	Zinc metalloendopeptidase
YCL058C	1.08641	0.684654	-0.401724	0.277965	0.497487	0.803051	FYV5	De novo-originated gene from non-coding sequence
YCL058W-A	0	-5.12548e-15	0	1	1	1	ADF1	Transcriptional repressor encoded by the FYV5 antisense strand
YCL059C	0.320617	1.51555	1.1948	0.892202	0.184687	0.428715	KRR1	Nucleolar protein required for rRNA synthesis and ribosomal assembly
YCL061C	1.2597	0.806966	-0.45252	0.461607	0.627294	0.883028	MRC1	S-phase checkpoint protein required for DNA replication
YCL063W	1.18184	0.675337	-0.506424	0.478059	0.687497	0.845276	VAC17	Phosphoprotein involved in vacuole inheritance
YCL064C	0.0919284	-0.191102	-0.282996	1	0.936792	0.904521	CHA1	Catabolic L-serine (L-threonine) deaminase
YCL065W	-0.739363	0.787596	1.52502	0.677343	0.539617	0.251074	YCL065W	Dubious open reading frame
YCL066W	-1.47735	0.845289	2.31823	0.5701	0.757555	0.359635	HMLALPHA1	Silenced copy of ALPHA1 at HML
YCL067C	0.612823	1.36824	0.755234	0.679022	0.189896	0.641934	HMLALPHA2	Silenced copy of ALPHA2 at HML
YCL068C	-0.113944	0.502411	0.61525	1	0.931955	0.920488	YCL068C	Putative protein of unknown function
YCL069W	-0.332713	-0.369583	-0.0367626	0.944264	0.929038	1	VBA3	Permease of basic amino acids in the vacuolar membrane
YCL073C	1.4764	0.40305	-1.07162	0.309097	0.872934	0.53711	GEX1	Proton:glutathione antiporter
YCL074W	6.58747	2.85485	-3.71171	0.00116678	0.803271	0.032954	YCL074W	Pseudogene: encodes fragment of Ty Pol protein
YCL075W	5.20188	3.38993	-1.80488	0.149281	0.642389	0.589573	YCL075W	Pseudogene: encodes fragment of Ty Pol protein
YCL076W	3.73536	-5.12548e-15	-3.54428	0.570194	1	0.60267	YCL076W	Dubious open reading frame
YCR001W	0.0505153	2.18732	2.13259	1	0.084297	0.156772	YCR001W	Putative protein of unknown function
YCR002C	-0.35307	-0.332662	0.0204075	0.837554	0.82466	1	CDC10	Component of the septin ring, required for cytokinesis
YCR003W	0.495527	1.37241	0.876782	0.743441	0.16081	0.530812	MRPL32	Mitochondrial ribosomal protein of the large subunit
YCR004C	0.0782704	-0.967527	-1.04577	1	0.352107	0.394627	YCP4	Protein of unknown function
YCR005C	0.3251	-0.00859571	-0.333694	0.876709	1	0.894881	CIT2	Citrate synthase, peroxisomal isozyme involved in glyoxylate cycle
YCR006C	1.9115	0.615624	-1.29457	0.381143	0.823416	0.621764	YCR006C	Putative protein of unknown function
YCR007C	-0.155916	0.140895	0.296731	0.966759	0.966398	0.898633	YCR007C	Putative integral membrane protein
YCR008W	0.35245	-0.3791	-0.731518	0.867605	0.821159	0.682962	SAT4	Ser/Thr protein kinase involved in salt tolerance, nutrient response
YCR009C	-0.198548	-0.183499	0.0150488	0.96625	0.961341	1	RVS161	Amphiphysin-like lipid raft protein
YCR010C	0.729273	-0.973271	-1.70156	0.684637	0.541316	0.276917	ADY2	Acetate transporter required for normal sporulation
YCR011C	0.245978	-1.14965	-1.3956	0.905759	0.237089	0.191647	ADP1	Putative ATP-dependent permease of the ABC transporter family
YCR012W	-1.10827	-2.18704	-1.07877	0.497428	0.0607795	0.536026	PGK1	3-phosphoglycerate kinase
YCR013C	-0.983985	-0.45101	0.532974	0.463855	0.757951	0.773976	YCR013C	Dubious open reading frame
YCR014C	-0.458993	-0.626832	-0.167764	0.810431	0.66503	0.988663	POL4	DNA polymerase IV
YCR015C	-0.872476	0.522097	1.39404	0.534282	0.690055	0.225442	CTO1	Protein required for cold tolerance
YCR016W	0.681398	2.30451	1.62276	0.69092	0.0397055	0.24406	YCR016W	Putative protein of unknown function
YCR017C	-1.23943	-1.66968	-0.430243	0.363528	0.125	0.850009	CWH43	GPI lipid remodelase
YCR018C	2.20898	1.58675	-0.622178	0.0259651	0.118142	0.71654	SRD1	Protein involved in the processing of pre-rRNA to mature rRNA
YCR018C-A	0.234902	1.20804	0.972598	0.955894	0.409356	0.637867	YCR018C-A	Putative protein of unknown function
YCR019W	0.713302	0.237716	-0.475512	0.664156	0.92631	0.838606	MAK32	Protein necessary for stability of L-A dsRNA-containing particles
YCR020C	0.885925	1.22	0.334012	0.472548	0.193052	0.868174	PET18	Protein of unknown function
YCR020C-A	0.247384	0.613025	0.365618	0.899786	0.584876	0.843522	MAK31	Non-catalytic subunit of N-terminal acetyltransferase of the NatC type
YCR020W-B	0.247734	1.64148	1.3935	0.96701	0.323364	0.529256	HTL1	Component of the RSC chromatin remodeling complex
YCR021C	3.49341	0.0592049	-3.43413	3.31866e-05	1	0.000161838	HSP30	Negative regulator of the H(+)-ATPase Pma1p
YCR022C	-1.23595	-1.28194	-0.045864	0.308811	0.21949	1	YCR022C	Putative protein of unknown function
YCR023C	-0.601046	-0.740249	-0.139198	0.709946	0.590746	0.993447	YCR023C	Vacuolar membrane protein of unknown function
YCR024C	0.19728	-0.200171	-0.397399	0.959534	0.948557	0.871602	SLM5	Mitochondrial asparaginyl-tRNA synthetase
YCR024C-A	-0.154707	0.428141	0.58284	0.984851	0.805045	0.789358	PMP1	Regulatory subunit for the plasma membrane H(+)-ATPase Pma1p
YCR024C-B	-0.0882093	1.15108	1.23928	1	0.29383	0.339821	YCR024C-B	Putative protein of unknown function
YCR025C	1.06016	0.132891	-0.926497	0.457579	0.989499	0.570132	YCR025C	Putative protein of unknown function
YCR026C	0.863763	-0.103178	-0.966872	0.559697	0.999394	0.529256	NPP1	Nucleotide pyrophosphatase/phosphodiesterase
YCR027C	0.181533	-0.0508178	-0.232326	0.961108	1	0.942614	RHB1	Putative Rheb-related GTPase
YCR028C	-0.787185	-0.527927	0.259253	0.652604	0.763592	0.946339	FEN2	Plasma membrane H+-pantothenate symporter
YCR028C-A	-0.598663	0.137708	0.736355	0.652336	0.964626	0.595723	RIM1	ssDNA-binding protein essential for mitochondrial genome maintenance
YCR030C	0.115934	-1.0854	-1.2013	0.988587	0.281937	0.295723	SYP1	Negative regulator of WASP-Arp23 complex
YCR031C	0.0799054	0.376748	0.296842	1	0.765882	0.880236	RPS14A	Protein component of the small (40S) ribosomal subunit
YCR032W	-0.342847	-0.968351	-0.625446	0.832157	0.325625	0.675345	BPH1	Protein homologous to Chediak-Higashi syndrome and Beige proteins
YCR033W	1.72979	0.808193	-0.921497	0.127841	0.524792	0.545093	SNT1	Set3C histone deacetylase scaffold
YCR034W	-1.84238	-0.599394	1.24298	0.140088	0.697146	0.407179	ELO2	Fatty acid elongase, involved in sphingolipid biosynthesis
YCR035C	0.139114	0.657673	0.518518	0.986193	0.629358	0.797783	RRP43	Exosome non-catalytic core component
YCR036W	0.810224	0.0482169	-0.761978	0.520564	1	0.581473	RBK1	Ribokinase, phosphorylates ribose to ribose-5-phosphate
YCR037C	0.0347482	-0.487874	-0.5226	1	0.706632	0.749856	PHO87	Low-affinity inorganic phosphate (Pi) transporter
YCR038C	-0.109959	0.0246158	0.134544	1	1	1	BUD5	GTP/GDP exchange factor for Rsr1p (Bud1p)
YCR038W-A	0	-5.12548e-15	0	1	1	1	YCR038W-A	Dubious open reading frame
YCR039C	0.15628	0.351593	0.19524	1	0.901595	0.996459	MATALPHA2	Homeobox-domain protein
YCR040W	-0.650731	1.25344	1.90154	0.785585	0.385342	0.219532	MATALPHA1	Transcriptional co-activator that regulates mating-type-specific genes
YCR041W	-0.976403	0.894142	1.86844	0.509471	0.441197	0.0918345	YCR041W	Protein of unknown function
YCR042C	-0.0611423	-0.598196	-0.536984	1	0.65283	0.775955	TAF2	TFIID subunit (150 kDa)
YCR043C	0.20309	0.0663731	-0.136713	0.948569	1	0.990404	YCR043C	Putative protein of unknown function
YCR044C	-0.725091	-0.803555	-0.0784617	0.576159	0.458664	1	PER1	Protein of the endoplasmic reticulum
YCR045C	-0.608822	-1.36595	-0.757081	0.661578	0.161585	0.610661	RRT12	Probable subtilisin-family protease
YCR045W-A	0	-5.12548e-15	0	1	1	1	YCR045W-A	Dubious open reading frame
YCR046C	0.473013	0.419212	-0.0537986	0.708474	0.727443	1	IMG1	Mitochondrial ribosomal protein of the large subunit
YCR047C	1.5007	0.93768	-0.562967	0.184424	0.410622	0.748486	BUD23	Ribosome biogenesis factor
YCR047W-A	0	-5.12548e-15	0	1	1	1	YCR047W-A	Dubious open reading frame
YCR048W	-0.763853	-1.08905	-0.325195	0.706126	0.509571	0.934609	ARE1	Acyl-CoA:sterol acyltransferase
YCR049C	-1.03522	-1.64912	-0.613795	0.567334	0.22327	0.807915	YCR049C	Dubious open reading frame
YCR050C	-0.537041	0.0319605	0.568912	0.664755	1	0.692537	YCR050C	Non-essential protein of unknown function
YCR051W	0.513704	0.626406	0.112696	0.692737	0.572785	0.994379	YCR051W	Putative protein of unknown function
YCR052W	1.3095	0.666979	-0.642457	0.370325	0.661522	0.749566	RSC6	Component of the RSC chromatin remodeling complex
YCR053W	-0.990311	-0.781246	0.209064	0.463775	0.523917	0.948304	THR4	Threonine synthase
YCR054C	0.226586	0.577042	0.350393	0.95004	0.71438	0.898106	CTR86	Essential protein of unknown function
YCR057C	0.598549	0.641267	0.042714	0.698454	0.637561	1	PWP2	Conserved 90S pre-ribosomal component
YCR059C	0.141141	-0.422478	-0.563605	0.975194	0.75744	0.72982	YIH1	Negative regulator of eIF2 kinase Gcn2p
YCR060W	0.65721	0.750606	0.0933878	0.602109	0.476663	1	TAH1	Component of conserved R2TP complex (Rvb1-Rvb2-Tah1-Pih1)
YCR061W	-0.307804	-1.43441	-1.12656	0.886071	0.180877	0.42579	TVS1	Protein of unknown function
YCR063W	-0.664291	-0.412772	0.251223	0.742621	0.841289	0.960795	BUD31	Component of the SF3b subcomplex of the U2 snRNP
YCR064C	0.0689106	0.387297	0.318009	1	0.83549	0.929329	YCR064C	Dubious open reading frame
YCR065W	0.81473	-0.27534	-1.08994	0.656587	0.922698	0.556336	HCM1	Forkhead transcription factor
YCR066W	1.53239	0.778092	-0.754077	0.318333	0.63434	0.724806	RAD18	E3 ubiquitin ligase
YCR067C	-0.857626	-1.88609	-1.02844	0.560622	0.0616102	0.485968	SED4	Integral ER membrane protein that stimulates Sar1p GTPase activity
YCR068W	0.0523234	-1.65877	-1.71102	1	0.282681	0.35843	ATG15	Phospholipase
YCR069W	0.17953	-1.0732	-1.25272	0.953014	0.292479	0.274586	CPR4	Peptidyl-prolyl cis-trans isomerase (cyclophilin)
YCR071C	0.206725	1.18269	0.975836	0.939727	0.233085	0.462802	IMG2	Mitochondrial ribosomal protein of the large subunit
YCR072C	1.08869	1.30877	0.220056	0.379986	0.18779	0.941748	RSA4	Ribosomal large subunit (60S) assembly factor
YCR073C	-0.346381	-0.688126	-0.341725	0.832157	0.539038	0.865722	SSK22	MAP kinase kinase kinase of HOG1 mitogen-activated signaling pathway
YCR073W-A	0.418533	-1.36503	-1.78347	0.815127	0.200957	0.108561	SOL2	Protein with a possible role in tRNA export
YCR075C	-0.839032	-1.29921	-0.460145	0.528649	0.18779	0.805115	ERS1	Protein involved in cystine transport
YCR075W-A	0.526239	0.599668	0.0734117	0.698454	0.617521	1	EGO2	Subunit of the EGO/GSE complex
YCR076C	1.1014	-0.19216	-1.29345	0.307333	0.924656	0.205473	FUB1	Proteasome-binding protein
YCR077C	-0.24526	-0.752876	-0.507602	0.951155	0.650446	0.850009	PAT1	Deadenylation-dependent mRNA-decapping factor
YCR079W	-0.120988	-1.49563	-1.37459	0.989062	0.134128	0.24406	PTC6	Mitochondrial type 2C protein phosphatase (PP2C)
YCR081C-A	0	-5.12548e-15	0	1	1	1	YCR081C-A	Dubious open reading frame
YCR081W	0.825473	0.229488	-0.595871	0.653176	0.9469	0.80858	SRB8	Subunit of the RNA polymerase II mediator complex
YCR082W	0.613238	0.314036	-0.299187	0.649628	0.831772	0.892058	AHC2	Component of the ADA histone acetyltransferase complex
YCR083W	1.78869	1.16067	-0.627989	0.0536875	0.219698	0.672667	TRX3	Mitochondrial thioredoxin
YCR084C	-0.245248	-0.945019	-0.69976	0.953014	0.551266	0.765582	TUP1	General repressor of transcription in complex with Cyc8p
YCR085W	0.199482	1.38114	1.1787	1	0.349598	0.559682	YCR085W	Putative protein of unknown function
YCR086W	0.30853	0.786984	0.478288	0.879113	0.506731	0.798028	CSM1	Nucleolar protein that mediates homolog segregation during meiosis I
YCR087C-A	0	-5.12548e-15	0	1	1	1	YCR087C-A	Putative protein of unknown function
YCR087W	0.58613	2.22286	1.63651	0.666663	0.00701464	0.0918345	YCR087W	Dubious open reading frame
YCR088W	0.58332	-0.362793	-0.946072	0.661578	0.797261	0.460101	ABP1	Actin-binding protein of the cortical actin cytoskeleton
YCR089W	-1.21094	-1.49024	-0.279287	0.382393	0.180877	0.923888	FIG2	Cell wall adhesin, expressed specifically during mating
YCR090C	-0.613717	0.921479	1.5351	0.664641	0.402972	0.160352	YCR090C	Putative protein of unknown function
YCR091W	1.09784	0.70213	-0.395597	0.582241	0.722995	0.911526	KIN82	Putative serine/threonine protein kinase
YCR092C	0.695716	0.509912	-0.185782	0.644552	0.729565	0.966068	MSH3	Mismatch repair protein
YCR093W	0.929874	0.397763	-0.532078	0.551725	0.815922	0.802473	CDC39	Subunit of the CCR4-NOT1 core complex
YCR094W	0.371094	0.282386	-0.088703	0.853949	0.889299	1	CDC50	Endosomal protein that interacts with phospholipid flippase Drs2p
YCR095C	0.519328	1.24308	0.723654	0.737682	0.234492	0.654669	OCA4	Cytoplasmic protein required for replication of Brome mosaic virus
YCR095W-A	1.03581	0.350072	-0.683859	0.661578	0.938736	0.863664	YCR095W-A	Putative protein of unknown function
YCR096C	0.801581	1.48188	0.680042	0.558778	0.126475	0.668311	HMRA2	Silenced copy of a2 at HMR
YCR097W	0.542265	1.60674	1.0643	0.682108	0.0607795	0.354249	HMRA1	Silenced copy of a1 at HMR
YCR097W-A	0.651889	2.06253	1.40302	0.880627	0.175911	0.504338	YCR097W-A	Dubious open reading frame
YCR098C	-2.05389	-3.01388	-0.959832	0.111624	0.0053368	0.599075	GIT1	Plasma membrane permease
YCR099C	0.285509	-0.472209	-0.757438	0.933105	0.803754	0.729604	YCR099C	Putative protein of unknown function
YCR100C	0.387613	-0.465789	-0.853176	0.886071	0.8172	0.704146	EMA35	Protein involved in protein sorting
YCR101C	-0.211973	-1.27368	-1.06089	0.970609	0.384538	0.592451	YCR101C	Putative protein of unknown function
YCR102C	0.593508	-0.588297	-1.18155	0.644304	0.609831	0.273332	YCR102C	Putative quinone oxidoreductase
YCR102W-A	-1.87945	-2.63386	-0.749451	0.274338	0.0663606	0.834965	YCR102W-A	Dubious open reading frame
YCR104W	-0.474365	-1.13226	-0.656881	0.783661	0.32553	0.735789	PAU3	Member of the seripauperin multigene family
YCR105W	-0.152263	-0.613508	-0.461185	0.96658	0.598475	0.794356	ADH7	NADPH-dependent medium chain alcohol dehydrogenase
YCR106W	-0.640314	-0.678674	-0.0383496	0.708474	0.653659	1	RDS1	Putative zinc cluster transcription factor
YCR107W	0.746785	-0.12068	-0.86736	0.576159	0.982021	0.534025	AAD3	Putative aryl-alcohol dehydrogenase
YCR108C	3.98465	-5.12548e-15	-3.79068	0.457118	1	0.479096	YCR108C	Putative protein of unknown function
YDL001W	0.88997	1.34319	0.453117	0.5599	0.234808	0.839876	RMD1	Cytoplasmic protein required for sporulation
YDL002C	0.494245	0.601051	0.106789	0.82088	0.727892	1	NHP10	Non-essential INO80 chromatin remodeling complex subunit
YDL003W	-0.0407486	-0.0467834	-0.00603402	1	1	1	MCD1	Essential alpha-kleisin subunit of the cohesin complex
YDL004W	0.637516	0.43553	-0.201983	0.664641	0.771181	0.952084	ATP16	Delta subunit of the central stalk of mitochondrial F1F0 ATP synthase
YDL005C	1.03847	0.537443	-0.500915	0.511089	0.741132	0.830858	MED2	Subunit of the RNA polymerase II mediator complex
YDL006W	0.642323	-0.161549	-0.803804	0.650112	0.957745	0.584194	PTC1	Type 2C protein phosphatase (PP2C)
YDL007C-A	1.87219	-2.49282	-4.16103	0.662777	0.804414	0.399096	YDL007C-A	Putative protein of unknown function
YDL007W	0.227436	-0.244407	-0.471827	0.939148	0.912167	0.823043	RPT2	ATPase of the 19S regulatory particle of the 26S proteasome
YDL008W	-0.791904	-0.707347	0.0845488	0.492543	0.483973	1	APC11	Catalytic core subunit, Anaphase-Promoting Complex/Cyclosome (APC/C)
YDL009C	0.538724	0.576609	0.037868	0.75139	0.693261	1	YDL009C	Protein of unknown function
YDL010W	0.0550034	-0.712291	-0.767178	1	0.621487	0.676166	GRX6	Cis-Golgi localized monothiol glutaredoxin, binds Fe-S cluster
YDL011C	-0.996857	-0.41168	0.584772	0.560622	0.838064	0.807915	YDL011C	Dubious open reading frame
YDL012C	0.544163	0.330655	-0.213484	0.692737	0.823535	0.942614	YDL012C	Tail-anchored plasma membrane protein with a conserved CYSTM module
YDL013W	2.12349	1.29341	-0.830002	0.0569362	0.263627	0.621764	SLX5	Subunit of the Slx5-Slx8 SUMO-targeted Ub ligase (STUbL) complex
YDL014W	0.0490129	0.810607	0.761588	1	0.524488	0.652751	NOP1	Histone glutamine methyltransferase, modifies H2A at Q105 in nucleolus
YDL015C	-1.11497	-0.574282	0.540686	0.507714	0.741027	0.826472	TSC13	Enoyl reductase
YDL016C	-1.25034	0.231266	1.48147	0.21794	0.886304	0.114501	YDL016C	Dubious open reading frame
YDL017W	1.07218	0.641032	-0.431072	0.453519	0.646107	0.850009	CDC7	S/T kinase and catalytic subunit of DDK (Dbf4-dependent kinase)
YDL018C	-0.223301	-0.617497	-0.394155	0.946009	0.675964	0.872918	ERP3	Protein with similarity to Emp24p and Erv25p
YDL019C	1.06329	-0.41182	-1.47499	0.399477	0.782227	0.191647	OSH2	Member of an oxysterol-binding protein family with seven members
YDL020C	2.5457	0.984538	-1.56113	0.0393502	0.500517	0.291552	RPN4	Transcription factor that stimulates expression of proteasome genes
YDL021W	-0.517912	-1.57053	-1.05244	0.749355	0.130994	0.47164	GPM2	Nonfunctional homolog of Gpm1p phosphoglycerate mutase
YDL022C-A	1.24893	-0.753698	-1.98596	0.59314	0.961947	0.435714	YDL022C-A	Protein of unknown function
YDL022W	0.380766	-1.75369	-2.13442	0.862186	0.129638	0.0807279	GPD1	NAD-dependent glycerol-3-phosphate dehydrogenase
YDL023C	0.285671	-2.33	-2.61522	0.929655	0.0594131	0.0458792	YDL023C	Dubious open reading frame
YDL024C	3.77325	1.03758	-2.73464	0.206778	0.771722	0.409224	DIA3	Protein of unknown function
YDL025C	0.947868	-0.401981	-1.3497	0.483328	0.797261	0.262494	RTK1	Putative protein kinase, potentially phosphorylated by Cdc28p
YDL025W-A	0	-5.12548e-15	0	1	1	1	YDL025W-A	Dubious open reading frame
YDL026W	0.633396	-0.0100285	-0.64286	0.77082	1	0.830786	YDL026W	Dubious open reading frame
YDL027C	0.335643	-0.00145855	-0.337077	0.892277	1	0.908542	MRX9	Protein that associates with mitochondrial ribosome
YDL028C	1.33742	1.02024	-0.317124	0.335974	0.432012	0.910517	MPS1	Dual-specificity kinase
YDL029W	-0.252433	-0.906692	-0.654241	0.907179	0.418243	0.687254	ARP2	Essential component of the Arp2/3 complex
YDL030W	0.00866442	-0.0652728	-0.0739265	1	1	1	PRP9	Subunit of the SF3a splicing factor complex
YDL031W	1.20547	1.46039	0.254874	0.395571	0.200957	0.941748	DBP10	Putative ATP-dependent RNA helicase of the DEAD-box protein family
YDL032W	0.904833	-0.467763	-1.36826	0.661578	0.933838	0.574051	YDL032W	Dubious open reading frame
YDL033C	0.80871	-0.370239	-1.17873	0.560695	0.813214	0.359793	SLM3	tRNA-specific 2-thiouridylase
YDL034W	-1.44018	-0.885499	0.553416	0.560622	0.726451	0.908701	YDL034W	Dubious open reading frame
YDL035C	0.331052	-0.489825	-0.820814	0.875752	0.750785	0.622177	GPR1	Plasma membrane G protein coupled receptor (GPCR)
YDL036C	-0.38961	-0.195852	0.193716	0.844747	0.947633	0.967574	PUS9	Mitochondrial tRNA:pseudouridine synthase
YDL037C	-0.523287	-0.261857	0.261276	0.80274	0.930626	0.94518	BSC1	Protein of unconfirmed function
YDL039C	0.0651212	-0.0828306	-0.147934	1	1	0.993753	PRM7	Pheromone-regulated protein
YDL040C	0.386688	0.35449	-0.032197	0.826135	0.815312	1	NAT1	Subunit of protein N-terminal acetyltransferase NatA
YDL041W	0.488952	0.171574	-0.316876	0.862186	0.997932	0.955923	YDL041W	Dubious open reading frame
YDL042C	1.46456	0.958501	-0.505988	0.184448	0.384538	0.780541	SIR2	Conserved NAD+ dependent histone deacetylase of the Sirtuin family
YDL043C	0.265227	0.84523	0.579866	0.94308	0.596847	0.813571	PRP11	Subunit of the SF3a splicing factor complex
YDL044C	0.413469	0.289715	-0.123727	0.825477	0.882117	0.999611	MTF2	Mitochondrial protein that interacts with mitochondrial RNA polymerase
YDL045C	0.407715	-0.0828463	-0.490515	0.823291	1	0.806282	FAD1	Flavin adenine dinucleotide (FAD) synthetase
YDL045W-A	0.268183	1.10618	0.837907	0.892202	0.263627	0.538351	MRP10	Mitochondrial ribosomal protein of the small subunit
YDL046W	-0.863764	-1.55929	-0.695525	0.543011	0.126475	0.676943	NPC2	Sterol transport protein and functional homolog of human NPC2/He1
YDL047W	1.18823	0.0318564	-1.15631	0.44735	1	0.486425	SIT4	Ceramide-activated, type 2A-related serine-threonine phosphatase
YDL048C	2.23435	0.0205614	-2.21372	0.0655114	1	0.0714655	STP4	Protein containing a Kruppel-type zinc-finger domain
YDL049C	1.52594	1.13363	-0.392282	0.302429	0.413531	0.891495	KNH1	Protein with similarity to Kre9p
YDL050C	1.07624	2.62658	1.54994	0.456175	0.0053368	0.195481	YDL050C	Dubious open reading frame
YDL051W	0.590411	1.738	1.14754	0.74727	0.141876	0.486699	LHP1	RNA binding protein required for maturation of tRNA and U6 snRNA
YDL052C	-0.315925	-1.08109	-0.765148	0.862186	0.288476	0.598106	SLC1	1-acyl-sn-glycerol-3-phosphate acyltransferase
YDL053C	0.47651	0.375943	-0.100559	0.764052	0.804707	1	PBP4	Pbp1p binding protein
YDL054C	-1.09023	-1.37791	-0.287666	0.359274	0.149459	0.89979	MCH1	Protein with similarity to mammalian monocarboxylate permeases
YDL055C	-0.824381	-0.656734	0.167647	0.602202	0.65283	0.983553	PSA1	GDP-mannose pyrophosphorylase (mannose-1-phosphate guanyltransferase)
YDL056W	1.47692	1.09111	-0.385727	0.328823	0.447747	0.894881	MBP1	Transcription factor
YDL057W	0.76859	-0.195599	-0.963967	0.569413	0.936341	0.480311	YDL057W	Putative protein of unknown function
YDL058W	0.162632	-0.0366508	-0.19925	0.966402	1	0.950777	USO1	Essential protein involved in vesicle-mediated ER to Golgi transport
YDL059C	0.564541	-0.627717	-1.19185	0.83261	0.785803	0.618462	RAD59	Protein involved DNA double-strand break repair
YDL060W	1.67969	1.90253	0.22281	0.186927	0.0809428	0.950863	TSR1	Protein required for processing of 20S pre-rRNA in the cytoplasm
YDL061C	0.792006	1.03978	0.247768	0.534182	0.289601	0.91562	RPS29B	Protein component of the small (40S) ribosomal subunit
YDL062W	0.863272	1.54194	0.67795	0.728915	0.419393	0.841404	YDL062W	Dubious open reading frame
YDL063C	0.982284	2.26981	1.28739	0.568583	0.0542158	0.438857	SYO1	Transport adaptor or symportin
YDL064W	0.453778	0.107899	-0.345839	0.769753	0.990183	0.876051	UBC9	SUMO-conjugating enzyme involved in the Smt3p conjugation pathway
YDL065C	0.589079	0.712672	0.123572	0.704846	0.590746	1	PEX19	Chaperone and import receptor for newly-synthesized class I PMPs
YDL066W	0.860674	1.13199	0.271316	0.425891	0.177773	0.888285	IDP1	Mitochondrial NADP-specific isocitrate dehydrogenase
YDL067C	1.05918	0.546482	-0.512689	0.378912	0.661552	0.762158	COX9	Subunit VIIa of cytochrome c oxidase (Complex IV)
YDL068W	0.5318	0.799059	0.266918	0.830629	0.65609	0.956812	YDL068W	Dubious open reading frame
YDL069C	-0.206378	0.611696	0.817803	0.955315	0.657292	0.618462	CBS1	Mitochondrial translational activator of the COB mRNA
YDL070W	0.887833	1.10618	0.218325	0.636218	0.474163	0.972986	BDF2	Protein involved in transcription initiation
YDL071C	-1.48204	-0.829979	0.651175	0.239291	0.516779	0.743208	YDL071C	Dubious open reading frame
YDL072C	-0.480255	-1.26052	-0.780262	0.68791	0.127037	0.511163	YET3	Protein of unknown function
YDL073W	-0.267834	-0.450725	-0.18288	0.935794	0.805969	0.983818	AHK1	Scaffold protein in the HKR1 sub-branch of the Hog1p-signaling pathway
YDL074C	0.834908	1.19285	0.357915	0.558201	0.26516	0.875104	BRE1	E3 ubiquitin ligase
YDL075W	0.707654	2.10788	1.40022	0.585342	0.0121448	0.185605	RPL31A	Ribosomal 60S subunit protein L31A
YDL076C	0.693911	0.4859	-0.207994	0.59261	0.701321	0.942614	RXT3	Component of the Rpd3L histone deacetylase complex
YDL077C	1.3361	0.651766	-0.684222	0.299455	0.63434	0.703423	VAM6	Guanine nucleotide exchange factor for the GTPase Gtr1p
YDL078C	0.0841155	-0.77271	-0.856802	1	0.449514	0.486699	MDH3	Peroxisomal malate dehydrogenase
YDL079C	-0.259775	-0.271148	-0.0113718	0.882907	0.848823	1	MRK1	Glycogen synthase kinase 3 (GSK-3) homolog
YDL080C	0.707724	-0.140246	-0.847888	0.649628	0.981516	0.612304	THI3	Regulatory protein that binds Pdc2p and Thi2p transcription factors
YDL081C	0.217526	1.39991	1.18238	0.928128	0.137967	0.306897	RPP1A	Ribosomal stalk protein P1 alpha
YDL082W	0.53558	1.3113	0.775712	0.708474	0.18779	0.601105	RPL13A	Ribosomal 60S subunit protein L13A
YDL083C	0.721539	1.3081	0.586557	0.572857	0.157152	0.704596	RPS16B	Protein component of the small (40S) ribosomal subunit
YDL084W	-0.0297181	-0.175198	-0.145479	1	0.943101	0.981782	SUB2	Component of the TREX complex required for nuclear mRNA export
YDL085C-A	1.27	1.88247	0.612429	0.225973	0.024916	0.678494	YDL085C-A	Putative protein of unknown function
YDL085W	0.26499	-1.51743	-1.78212	0.90168	0.122515	0.0863668	NDE2	Mitochondrial external NADH dehydrogenase
YDL086C-A	0	3.38756	3.19338	1	0.631258	0.71654	YDL086C-A	Dubious open reading frame
YDL086W	-0.360737	-0.923057	-0.562309	0.801425	0.312353	0.69211	YDL086W	Putative carboxymethylenebutenolidase
YDL087C	1.03968	0.141846	-0.897463	0.521485	0.990154	0.637867	LUC7	Essential protein associated with the U1 snRNP complex
YDL088C	0.925083	0.646272	-0.278784	0.571144	0.680873	0.934679	ASM4	FG-nucleoporin component of central core of nuclear pore complex (NPC)
YDL089W	-0.120583	-0.388207	-0.267571	1	0.810209	0.930556	NUR1	Protein involved in regulation of mitotic exit
YDL090C	0.587051	-0.215492	-0.80244	0.689669	0.929038	0.609447	RAM1	Beta subunit of the CAAX farnesyltransferase (FTase)
YDL091C	0.802326	-0.180496	-0.982706	0.62625	0.961054	0.566641	UBX3	Clathrin-coated vesicle component, regulator of endocytosis
YDL092W	0.0615294	0.719294	0.657725	1	0.565455	0.70275	SRP14	Signal recognition particle (SRP) subunit
YDL093W	-1.66071	-1.65002	0.0106987	0.299455	0.229655	1	PMT5	Protein O-mannosyltransferase
YDL094C	-1.36472	-1.69521	-0.330303	0.188489	0.0542158	0.880568	YDL094C	Dubious open reading frame
YDL095W	-1.8558	-2.04805	-0.192249	0.0361563	0.0117269	0.946339	PMT1	Protein O-mannosyltransferase of the ER membrane
YDL096C	-2.1692	-2.86948	-0.700093	0.127841	0.0199873	0.769343	OPI6	Dubious open reading frame
YDL097C	0.560131	-0.160457	-0.720567	0.714682	0.961054	0.667022	RPN6	Essential, non-ATPase regulatory subunit of the 26S proteasome lid
YDL098C	0.715067	0.966638	0.251511	0.662777	0.469555	0.942614	SNU23	Component of the U4/U6.U5 snRNP complex
YDL099W	0.583078	0.111832	-0.471177	0.683687	0.990333	0.809613	BUG1	Cis-golgi localized protein involved in ER to Golgi transport
YDL100C	-0.41108	-1.14312	-0.732027	0.822694	0.304964	0.661364	GET3	Guanine nucleotide exchange factor for Gpa1p
YDL101C	0.591377	-0.162483	-0.753643	0.774871	0.983917	0.738914	DUN1	Cell-cycle checkpoint S/T protein kinase
YDL102W	0.458993	-0.0956817	-0.554603	0.822097	1	0.803474	POL3	Catalytic subunit of DNA polymerase delta
YDL103C	0.467167	-0.320028	-0.787101	0.774642	0.852419	0.621764	QRI1	UDP-N-acetylglucosamine pyrophosphorylase
YDL104C	-0.669665	-0.426409	0.243205	0.65004	0.780886	0.938269	QRI7	Protein involved in threonylcarbamoyl adenosine biosynthesis
YDL105W	-1.95858	-1.02332	0.934796	0.0857454	0.393083	0.572737	NSE4	Component of the SMC5-SMC6 complex
YDL106C	1.16476	0.736993	-0.427708	0.432372	0.611003	0.860775	PHO2	Homeobox transcription factor
YDL107W	-0.497589	0.542437	1.03974	0.75424	0.680139	0.456069	MSS2	Peripherally bound inner membrane protein of the mitochondrial matrix
YDL108W	-0.216427	-0.346241	-0.129798	0.929655	0.808798	0.989483	KIN28	Ser/Thr protein kinase and subunit of TFIIK, a TFIIH subassembly
YDL109C	-0.972027	-2.49723	-1.52476	0.551542	0.024916	0.289926	YDL109C	Putative lipase
YDL110C	0.889718	-0.868229	-1.7578	0.557124	0.50667	0.142739	TMA17	Regulatory gamma subunit of fatty acid synthase (FAS)
YDL111C	0.60143	0.55064	-0.0507896	0.659426	0.65283	1	RRP42	Exosome non-catalytic core component
YDL112W	0.852078	0.603725	-0.248341	0.540517	0.641739	0.929329	TRM3	2'-O-ribose methyltransferase
YDL113C	0.983802	0.551357	-0.432397	0.553882	0.742933	0.867437	ATG20	Sorting nexin family member
YDL114W	0.288433	-0.469486	-0.755753	0.977955	0.9469	0.901429	YDL114W	Putative short-chain dehydrogenase/reductase
YDL114W-A	3.33391	2.23896	-1.09344	0.0542313	0.233797	0.672288	YDL114W-A	Dubious open reading frame
YDL115C	0.866691	0.795134	-0.0715548	0.485747	0.462362	1	IWR1	RNA polymerase II transport factor, conserved from yeast to humans
YDL116W	0.688362	0.77072	0.082349	0.629391	0.52237	1	NUP84	Subunit of the Nup84p subcomplex of the nuclear pore complex (NPC)
YDL117W	1.00663	-0.0142048	-1.02075	0.425891	1	0.438815	CYK3	SH3-domain protein located in the bud neck and cytokinetic actin ring
YDL118W	0.55546	0.035608	-0.519383	0.832444	1	0.885508	YDL118W	Dubious open reading frame, unlikely to encode a protein
YDL119C	0.339102	0.0522774	-0.28675	0.910476	1	0.94752	HEM25	Mitochondrial glycine transporter
YDL120W	0.107907	0.508433	0.400503	0.990098	0.664282	0.821227	YFH1	Mitochondrial matrix iron chaperone
YDL121C	-0.234831	1.2446	1.47938	0.911095	0.186717	0.146292	EXP1	A cargo receptor protein for Pma1p
YDL122W	1.14316	0.730839	-0.412291	0.341295	0.534949	0.834965	UBP1	Ubiquitin-specific protease
YDL123W	-0.0425043	-0.89332	-0.85076	1	0.561808	0.679691	SNA4	Protein of unknown function
YDL124W	1.17338	-0.455736	-1.6291	0.22587	0.685769	0.0567849	YDL124W	NADPH-dependent alpha-keto amide reductase
YDL125C	-0.440018	-0.878198	-0.438177	0.752491	0.384538	0.797783	HNT1	Adenosine 5'-monophosphoramidase
YDL126C	0.143632	-1.46391	-1.60753	0.980361	0.149459	0.149182	CDC48	AAA ATPase with protein-unfoldase activity
YDL127W	0.205851	-0.543456	-0.749152	0.942098	0.680873	0.621764	PCL2	Cyclin, interacts with cyclin-dependent kinase Pho85p
YDL128W	-0.795605	-1.11446	-0.318847	0.613285	0.362266	0.904521	VCX1	Vacuolar membrane antiporter with Ca2+/H+ and K+/H+ exchange activity
YDL129W	0.812352	0.567912	-0.244384	0.632114	0.733842	0.95073	YDL129W	Protein of unknown function
YDL130W	0.240057	0.818307	0.578249	0.895575	0.397053	0.682569	RPP1B	Ribosomal protein P1 beta
YDL130W-A	0.523808	-1.31794	-1.84163	0.722675	0.191068	0.073256	STF1	Protein involved in regulation of the mitochondrial F1F0-ATP synthase
YDL131W	-0.53716	0.0939035	0.631059	0.783661	1	0.775546	LYS21	Homocitrate synthase isozyme
YDL132W	0.690651	-0.159606	-0.850223	0.578365	0.947633	0.500301	CDC53	Cullin
YDL133C-A	0.772084	1.41354	0.641455	0.553882	0.127161	0.672612	RPL41B	Ribosomal 60S subunit protein L41B
YDL133W	1.57424	1.20726	-0.366951	0.14843	0.238429	0.863664	SRF1	Regulator of phospholipase D (Spo14p)
YDL134C	1.08891	-0.183022	-1.2719	0.461607	0.955881	0.377951	PPH21	Catalytic subunit of protein phosphatase 2A, PP2A
YDL135C	0.00432607	0.297035	0.29269	1	0.870428	0.907571	RDI1	Rho GDP dissociation inhibitor
YDL136W	0.868809	1.47118	0.602371	0.488962	0.110539	0.701641	RPL35B	Ribosomal 60S subunit protein L35B
YDL137W	0.300716	-0.462067	-0.762776	0.853009	0.698865	0.548315	ARF2	ADP-ribosylation factor
YDL138W	0.447683	-0.408202	-0.855842	0.797448	0.79818	0.584311	RGT2	Plasma membrane high glucose sensor that regulates glucose transport
YDL139C	0.726785	-0.0886122	-0.815143	0.669308	1	0.679029	SCM3	Nonhistone component of centromeric chromatin
YDL140C	0.0676202	-0.959474	-1.02708	1	0.434228	0.494099	RPO21	RNA polymerase II largest subunit B220
YDL141W	-0.718966	-1.06453	-0.345549	0.664156	0.418706	0.90086	BPL1	Biotin:apoprotein ligase
YDL142C	0.410557	-0.332675	-0.743172	0.7838	0.814794	0.599075	CRD1	Cardiolipin synthase
YDL143W	0.529456	-0.122194	-0.651634	0.744176	0.986862	0.714741	CCT4	Subunit of the cytosolic chaperonin Cct ring complex
YDL144C	-0.0101323	-1.1651	-1.15493	1	0.191068	0.268931	YDL144C	Protein of unknown function
YDL145C	-1.50702	-2.09996	-0.592926	0.248509	0.0471866	0.763765	COP1	Alpha subunit of COPI vesicle coatomer complex
YDL146W	-0.758307	-1.65286	-0.894501	0.613802	0.116791	0.568727	LDB17	Protein involved in the regulation of endocytosis
YDL147W	0.354532	0.195046	-0.159481	0.854621	0.9421	0.981782	RPN5	Subunit of the CSN and 26S proteasome lid complexes
YDL148C	1.18464	2.12603	0.94115	0.529164	0.120391	0.666698	NOP14	Nucleolar protein
YDL149W	1.01832	-0.123561	-1.14168	0.457118	0.987213	0.404801	ATG9	Transmembrane protein involved in forming Cvt and autophagic vesicles
YDL150W	1.71122	1.27879	-0.432369	0.140088	0.247887	0.842061	RPC53	RNA polymerase III subunit C53
YDL151C	0.838617	0.876299	0.0376144	0.669308	0.622894	1	BUD30	Dubious open reading frame
YDL152W	3.89944	5.74315	1.82481	0.521485	0.0752817	0.568145	YDL152W	Dubious open reading frame
YDL153C	1.33342	2.16257	0.829028	0.285613	0.0249458	0.594827	SAS10	Subunit of U3-containing Small Subunit (SSU) processome complex
YDL154W	1.37004	1.00358	-0.366285	0.264264	0.384148	0.866482	MSH5	Protein of the MutS family
YDL155W	1.77528	1.0383	-0.736887	0.145531	0.410622	0.687254	CLB3	B-type cyclin involved in cell cycle progression
YDL156W	1.52114	1.6191	0.0978126	0.368587	0.242163	1	CMR1	Nuclear protein with role in transcription, protein quality control
YDL157C	-0.0697223	0.256403	0.326108	1	0.8879	0.885508	YDL157C	Putative protein of unknown function
YDL158C	0.126736	1.23963	1.11248	0.986193	0.18779	0.355867	YDL158C	Dubious open reading frame
YDL159C-B	-1.7277	2.49185	4.02141	1	0.537153	0.404801	YDL159C-B	Putative protein of unknown function
YDL159W	0.786766	0.728598	-0.058164	0.673782	0.674526	1	STE7	Signal transducing MAP kinase kinase
YDL159W-A	-0.22028	-0.524416	-0.299009	1	1	1	YDL159W-A	Putative protein of unknown function
YDL160C	0.0540901	-0.491784	-0.545845	1	0.767556	0.803474	DHH1	Cytoplasmic DEAD-box helicase and mRNA decapping activator
YDL160C-A	0.0166027	0.406052	0.38929	1	0.797261	0.870084	MHF2	Component of the heterotetrameric MHF histone-fold complex
YDL161W	0.54614	0.407602	-0.138523	0.749821	0.805969	0.995609	ENT1	Epsin-like protein involved in endocytosis and actin patch assembly
YDL162C	0.264198	0.380828	0.114452	0.986193	0.980849	1	YDL162C	Dubious open reading frame
YDL163W	-2.99127	-2.99918	0	0.664641	0.629358	1	YDL163W	Dubious open reading frame
YDL164C	0.209975	-0.916035	-1.12586	0.951155	0.476873	0.458076	CDC9	DNA ligase I found in nucleus and mitochondria
YDL165W	0.383873	0.163488	-0.220367	0.785585	0.942248	0.927512	CDC36	Component of the CCR4-NOT core complex, involved in mRNA decapping
YDL166C	0.524617	0.661616	0.136982	0.751607	0.629633	0.993323	FAP7	Essential NTPase required for small ribosome subunit synthesis
YDL167C	1.15297	1.55736	0.404339	0.369951	0.123124	0.849072	NRP1	Putative RNA binding protein of unknown function
YDL168W	0.429961	-0.554388	-0.984303	0.752491	0.625596	0.389087	SFA1	Bifunctional alcohol dehydrogenase and formaldehyde dehydrogenase
YDL169C	0.9894	0.435069	-0.554246	0.458438	0.767112	0.757296	UGX2	Protein of unknown function
YDL170W	0.612531	1.0386	0.426043	0.708627	0.413778	0.859782	UGA3	Transcriptional activator for GABA-dependent induction of GABA genes
YDL171C	-1.49242	-1.24719	0.245232	0.203175	0.241459	0.932353	GLT1	NAD(+)-dependent glutamate synthase (GOGAT)
YDL172C	-0.167841	0.83519	1.00251	1	0.632387	0.64624	YDL172C	Dubious open reading frame
YDL173W	-0.0517924	-0.743237	-0.691289	1	0.747514	0.834083	PAR32	Low complexity protein
YDL174C	0.219481	-0.571831	-0.791288	0.913351	0.612401	0.536026	DLD1	Major mitochondrial D-lactate dehydrogenase
YDL175C	0.724354	-0.088949	-0.813125	0.632114	1	0.623673	AIR2	RNA-binding subunit of the TRAMP nuclear RNA surveillance complex
YDL176W	0.90023	0.614401	-0.285801	0.601075	0.718564	0.938119	IPF1	Protein of unknown function involved in actin patch formation
YDL177C	1.81178	1.65914	-0.152633	0.0904421	0.0933416	0.983553	YDL177C	Putative protein of unknown function
YDL178W	0.0056819	-0.492861	-0.498518	1	0.767112	0.829263	DLD2	D-2-hydroxyglutarate dehydrogenase, and minor D-lactate dehydrogenase
YDL179W	-0.373828	0.00185664	0.375639	0.889354	1	0.904521	PCL9	Cyclin
YDL180W	0.308354	-0.356813	-0.665144	0.883208	0.824444	0.70275	YDL180W	Putative protein of unknown function
YDL181W	1.99913	1.02337	-0.97572	0.00804668	0.235995	0.357574	INH1	Protein that inhibits ATP hydrolysis by the F1F0-ATP synthase
YDL182W	-1.23891	-0.325799	0.913106	0.427354	0.880374	0.61886	LYS20	Homocitrate synthase isozyme and functions in DNA repair
YDL183C	-0.667985	0.335254	1.00314	0.657611	0.838064	0.490572	MRX19	Protein that may form an active mitochondrial KHE system
YDL184C	0.158523	1.02351	0.864984	0.955315	0.266092	0.479096	RPL41A	Ribosomal 60S subunit protein L41A
YDL185C-A	-1.09962	-1.47984	-0.380159	0.587214	0.35907	0.920488	YDL185C-A	Dubious open reading frame
YDL185W	-0.596139	-1.20736	-0.611222	0.661578	0.217955	0.702067	VMA1	Subunit A of the V1 peripheral membrane domain of V-ATPase
YDL186W	-1.39019	-0.831832	0.558294	0.132662	0.382909	0.701641	YDL186W	Putative protein of unknown function
YDL187C	0.578925	1.05378	0.473885	0.819678	0.528084	0.901591	YDL187C	Dubious open reading frame
YDL188C	0.613315	-0.445499	-1.05878	0.673782	0.762865	0.445357	PPH22	Catalytic subunit of protein phosphatase 2A, PP2A
YDL189W	0.802313	0.777964	-0.0243511	0.585496	0.540311	1	RBS1	Protein involved in assembly of the RNA Pol III complex
YDL190C	-0.180483	-0.933375	-0.752863	0.966884	0.47486	0.678494	UFD2	Ubiquitin (Ub) chain assembly factor (E4)
YDL191W	0.83915	1.51632	0.677163	0.482031	0.0752817	0.621764	RPL35A	Ribosomal 60S subunit protein L35A
YDL192W	0.0426426	0.897889	0.855239	1	0.384538	0.518004	ARF1	ADP-ribosylation factor
YDL193W	-0.22023	-0.905339	-0.685049	0.939651	0.445718	0.685337	NUS1	Forms dehydrodolichyl diphosphate synthase complex with RER2 or SRT1
YDL194W	1.16124	-0.394522	-1.5555	0.370325	0.803754	0.189215	SNF3	Plasma membrane low glucose sensor, regulates glucose transport
YDL195W	-0.624221	-1.8174	-1.19316	0.662373	0.0563637	0.345403	SEC31	Component of the Sec13p-Sec31p complex of the COPII vesicle coat
YDL196W	-0.0212874	-0.411384	-0.388987	1	0.875743	0.928929	YDL196W	Dubious open reading frame
YDL197C	2.02923	0.606771	-1.42224	0.128681	0.726233	0.372683	ASF2	Anti-silencing protein
YDL198C	-1.53307	0.198502	1.73155	0.135258	0.924656	0.0791902	GGC1	Mitochondrial GTP/GDP transporter
YDL199C	0.121152	-0.98474	-1.10584	0.987843	0.351115	0.372881	YDL199C	Putative transporter
YDL200C	0.48583	0.624119	0.138269	0.759509	0.629479	0.990896	MGT1	DNA repair methyltransferase (6-O-methylguanine-DNA methylase)
YDL201W	0.853871	1.22595	0.372037	0.506481	0.203395	0.850009	TRM8	Catalytic subunit of a tRNA methyltransferase complex
YDL202W	0.423612	1.13275	0.709034	0.828003	0.335818	0.697355	MRPL11	Mitochondrial ribosomal protein of the large subunit
YDL203C	0.579068	-0.07735	-0.656318	0.752491	1	0.749317	ACK1	Protein that functions in the cell wall integrity pathway
YDL204W	2.88211	0.567653	-2.31418	0.000784958	0.672959	0.0155421	RTN2	Reticulon protein
YDL205C	1.43631	1.05203	-0.384253	0.284567	0.407403	0.880236	HEM3	Porphobilinogen deaminase
YDL206W	0.213506	-0.733643	-0.947089	0.962966	0.65283	0.625868	YDL206W	Putative protein of unknown function
YDL207W	0.798845	-0.0553633	-0.854114	0.55291	1	0.543598	GLE1	Cytoplasmic nucleoporin required for polyadenylated mRNA export
YDL208W	1.05484	2.01415	0.959275	0.461607	0.0496762	0.536026	NHP2	Protein related to mammalian high mobility group (HMG) proteins
YDL209C	1.20166	1.44402	0.242264	0.457579	0.261913	0.950777	CWC2	Member of the NineTeen Complex (NTC)
YDL210W	-0.801315	-0.645604	0.155687	0.576159	0.623207	0.986927	UGA4	GABA (gamma-aminobutyrate) permease
YDL211C	0.638746	0.115658	-0.522946	0.764546	1	0.859299	YDL211C	Protein of unknown function
YDL212W	-0.234862	-0.200791	0.0340711	0.910754	0.922735	1	SHR3	Endoplasmic reticulum packaging chaperone
YDL213C	1.01127	1.30004	0.288722	0.403825	0.175911	0.898633	NOP6	rRNA-binding protein required for 40S ribosomal subunit biogenesis
YDL214C	-2.23185	-2.85349	-0.621428	0.00769436	0.000256127	0.693268	PRR2	Serine/threonine protein kinase
YDL215C	0.525461	-0.295174	-0.820611	0.733672	0.867423	0.589318	GDH2	NAD(+)-dependent glutamate dehydrogenase
YDL216C	0.292492	0.648863	0.356294	0.893704	0.618348	0.876512	RRI1	Catalytic subunit of the COP9 signalosome (CSN) complex
YDL217C	0.44424	0.693073	0.248781	0.797065	0.586422	0.929329	TIM22	Essential core component of mitochondrial TIM22 complex
YDL218W	-0.165442	-0.730887	-0.565207	0.973902	0.588314	0.769343	YDL218W	Putative protein of unknown function
YDL219W	-0.390189	0.797776	1.18784	0.837554	0.524772	0.38119	DTD1	D-Tyr-tRNA(Tyr) deacylase
YDL220C	-0.212335	-1.59615	-1.38356	0.938336	0.0970537	0.226884	CDC13	Single stranded DNA-binding protein found at TG1-3 telomere G-tails
YDL221W	-0.252177	-1.38603	-1.13316	0.907115	0.167275	0.38142	YDL221W	Dubious open reading frame
YDL222C	1.47682	-1.18816	-2.66456	0.261606	0.333198	0.0137758	FMP45	Integral membrane protein localized to mitochondria
YDL223C	0.610813	-0.758621	-1.36929	0.764848	0.6567	0.442139	HBT1	Shmoo tip protein, substrate of Hub1p ubiquitin-like protein
YDL224C	0.0974582	-0.4005	-0.497947	1	0.80435	0.811075	WHI4	Putative RNA binding protein
YDL225W	0.615391	0.531564	-0.0838176	0.708474	0.734377	1	SHS1	Component of the septin ring that is required for cytokinesis
YDL226C	0.266211	-0.0519075	-0.318096	0.94308	1	0.929329	GCS1	ADP-ribosylation factor GTPase activating protein (ARF GAP)
YDL227C	-2.34298	-1.65913	0.683629	0.0182016	0.0974841	0.70275	HO	Site-specific endonuclease
YDL228C	0.312582	3.27594	2.96331	0.908881	0.00333283	0.014652	YDL228C	Dubious open reading frame
YDL229W	-0.251578	-0.0250296	0.226549	0.952355	1	0.970036	SSB1	Cytoplasmic ATPase that is a ribosome-associated molecular chaperone
YDL230W	0.998595	-0.196341	-1.19481	0.423856	0.933942	0.307642	PTP1	Phosphotyrosine-specific protein phosphatase
YDL231C	0.0739076	-0.708543	-0.782424	1	0.558571	0.606268	BRE4	Zinc finger protein containing five transmembrane domains
YDL232W	-0.578634	-0.179185	0.399428	0.702647	0.950663	0.856575	OST4	Subunit of the oligosaccharyltransferase complex of the ER lumen
YDL233W	0.422443	-0.300224	-0.722485	0.825058	0.877854	0.685165	MFG1	Regulator of filamentous growth
YDL234C	0.482885	-0.172318	-0.65515	0.743441	0.947633	0.672667	GYP7	GTPase-activating protein for yeast Rab family members
YDL235C	-0.113782	0.539843	0.653588	1	0.741132	0.746342	YPD1	Osmotic stress-responsive phosphorelay intermediate sensor protein
YDL236W	-0.194247	-0.143784	0.0504615	0.949116	0.966325	1	PHO13	Conserved phosphatase acting as a metabolite repair enzyme
YDL237W	-0.178559	-0.727737	-0.549167	0.955315	0.540263	0.748551	AIM6	Protein of unknown function
YDL238C	-0.108599	-1.05657	-0.947705	1	0.385445	0.555219	GUD1	Guanine deaminase
YDL239C	0.461117	-0.740697	-1.20146	0.834754	0.65723	0.507394	ADY3	Protein required for spore wall formation
YDL240C-A	0.931737	0.368696	-0.557827	0.768682	1	0.981782	YDL240C-A	Dubious open reading frame
YDL240W	0.518389	0.932935	0.414433	0.822694	0.556171	0.894881	LRG1	GTPase-activating protein (GAP)
YDL241W	-0.435871	-0.72617	-0.290118	0.785585	0.545223	0.909903	YDL241W	Putative protein of unknown function
YDL242W	-0.915543	-1.83066	-0.914449	0.510593	0.0668577	0.578079	YDL242W	Putative protein of unknown function
YDL243C	-0.06112	-1.51677	-1.45546	1	0.109686	0.185092	AAD4	Putative aryl-alcohol dehydrogenase
YDL244W	0.699418	-0.0987494	-0.798092	0.566924	0.991476	0.530491	THI13	Protein involved in synthesis of the thiamine precursor HMP
YDL245C	1.41865	0.219389	-1.19892	0.274338	0.942481	0.404801	HXT15	Putative transmembrane polyol transporter
YDL246C	0.270939	-0.734109	-1.00461	0.905759	0.56988	0.496918	SOR2	Sorbitol dehydrogenase
YDL247W	0.274358	-1.35904	-1.6331	0.907179	0.219376	0.181622	MPH2	Alpha-glucoside permease
YDL247W-A	-0.0653504	-0.624206	-0.557884	1	0.727841	0.819166	YDL247W-A	Dubious open reading frame
YDL248W	-0.948072	-1.09628	-0.148199	0.585572	0.447747	0.998242	COS7	Endosomal protein involved in turnover of plasma membrane proteins
YDR001C	1.80188	-0.348868	-2.15069	0.0461478	0.80184	0.0125232	NTH1	Neutral trehalase, degrades trehalose
YDR002W	0.405026	0.780951	0.375917	0.820895	0.523265	0.863664	YRB1	Ran GTPase binding protein
YDR003W	0.639181	-0.0236624	-0.662811	0.708474	1	0.742517	RCR2	Vacuolar ubiquitin ligase-substrate adaptor
YDR003W-A	1.13862	0.821631	-0.316935	0.324197	0.455243	0.880489	YDR003W-A	Putative protein of unknown function
YDR004W	0.526432	0.0479299	-0.478456	0.77015	1	0.837541	RAD57	Protein that stimulates strand exchange
YDR005C	0.411378	-0.0848569	-0.496193	0.815637	1	0.797453	MAF1	Highly conserved negative regulator of RNA polymerase III
YDR006C	1.81841	0.980351	-0.838017	0.140088	0.452418	0.629383	SOK1	Protein of unknown function
YDR007W	0.256356	-0.0443539	-0.300698	0.887202	1	0.880568	TRP1	Phosphoribosylanthranilate isomerase
YDR008C	0.683779	2.32277	1.63834	0.680378	0.024916	0.195971	YDR008C	Dubious open reading frame
YDR009W	0.803309	-0.726943	-1.52989	0.529739	0.523265	0.136858	GAL3	Transcriptional regulator
YDR010C	0.807643	-0.801518	-1.60796	0.572857	0.534949	0.161283	YDR010C	Putative protein of unknown function
YDR011W	0.792672	-0.111571	-0.904227	0.652264	1	0.635468	SNQ2	Plasma membrane ATP-binding cassette (ABC) transporter
YDR012W	-0.700562	-0.0358701	0.664691	0.564778	1	0.621379	RPL4B	Ribosomal 60S subunit protein L4B
YDR013W	-0.171957	0.520328	0.692185	0.955315	0.661552	0.626573	PSF1	Subunit of the GINS complex (Sld5p, Psf1p, Psf2p, Psf3p)
YDR014W	0.212376	0.169941	-0.0424118	0.987868	0.992493	1	RAD61	Subunit of a complex that inhibits sister chromatid cohesion
YDR014W-A	2.68748	1.17723	-1.50915	0.01032	0.388347	0.25451	HED1	Meiosis-specific protein
YDR015C	0	-5.12548e-15	0	1	1	1	YDR015C	Dubious open reading frame
YDR016C	-0.36441	0.455823	0.82017	0.804533	0.696248	0.501566	DAD1	Essential subunit of the Dam1 complex (aka DASH complex)
YDR017C	-0.130705	-0.215452	-0.0847367	0.988341	0.930152	1	KCS1	Inositol hexakisphosphate and inositol heptakisphosphate kinase
YDR018C	2.18078	-0.162682	-2.343	0.0307708	0.966873	0.0204455	YDR018C	Probable membrane protein with three predicted transmembrane domains
YDR019C	-1.12109	-1.43012	-0.309024	0.510333	0.282899	0.929329	GCV1	T subunit of the mitochondrial glycine decarboxylase complex
YDR020C	-1.68939	-1.08401	0.605282	0.221795	0.422521	0.786925	DAS2	Putative protein of unknown function
YDR021W	0.205071	2.01451	1.80879	0.965592	0.0692131	0.165037	FAL1	Nucleolar protein required for maturation of 18S rRNA
YDR022C	0.00650189	-0.333568	-0.340018	1	0.816153	0.870558	ATG31	Autophagy-specific protein required for autophagosome formation
YDR023W	0.562726	0.631858	0.0691314	0.764052	0.697107	1	SES1	Cytosolic seryl-tRNA synthetase
YDR024W	1.52675	1.19436	-0.332235	0.238975	0.309265	0.903112	FYV1	Dubious open reading frame
YDR025W	0.884706	1.37368	0.48897	0.497428	0.15783	0.786061	RPS11A	Protein component of the small (40S) ribosomal subunit
YDR026C	1.27959	1.08043	-0.199146	0.333473	0.362058	0.960569	NSI1	RNA polymerase I termination factor
YDR027C	0.999674	0.464561	-0.53505	0.461607	0.749963	0.776368	VPS54	Component of the GARP (Golgi-associated retrograde protein) complex
YDR028C	2.01671	0.95646	-1.06018	0.131088	0.51485	0.551429	REG1	Regulatory subunit of type 1 protein phosphatase Glc7p
YDR029W	1.02089	0.388451	-0.631338	0.570243	0.885003	0.798028	YDR029W	Putative protein of unknown function
YDR030C	-1.34977	-1.11881	0.230925	0.245108	0.285138	0.94094	RAD28	Protein involved in DNA repair
YDR031W	-0.231046	0.0999033	0.330911	0.942098	1	0.899283	MIX14	Mitochondrial intermembrane space protein of unknown function
YDR032C	-0.111827	-1.19215	-1.08031	0.985921	0.164766	0.291756	PST2	FMN-dependent NAD(P)H:quinone oxidoreductase
YDR033W	-0.775764	0.67174	1.4475	0.710555	0.736897	0.467869	MRH1	Protein that localizes primarily to the plasma membrane
YDR034C	0.0350927	0.981526	0.94639	1	0.410678	0.534025	LYS14	Transcriptional activator involved in regulating lysine biosynthesis
YDR034C-A	1.15823	0.906171	-0.251288	0.855675	0.901595	1	YDR034C-A	Putative protein of unknown function
YDR034C-C	-2.18377	-2.09911	0.0846085	0.0124998	0.011861	1	YDR034C-C	Retrotransposon TYA Gag gene co-transcribed with TYB Pol
YDR034C-D	1.76224	1.38088	-0.381328	0.230184	0.307434	0.899283	YDR034C-D	Retrotransposon TYA Gag and TYB Pol genes
YDR034W-B	4.12649	1.40944	-2.71687	2.56574e-07	0.163783	0.00247779	YDR034W-B	Predicted tail-anchored plasma membrane protein
YDR035W	0.757223	1.28393	0.526701	0.613802	0.243705	0.79221	ARO3	3-deoxy-D-arabino-heptulosonate-7-phosphate (DAHP) synthase
YDR036C	0.252825	-0.199437	-0.452213	0.90168	0.924656	0.79818	EHD3	3-hydroxyisobutyryl-CoA hydrolase
YDR037W	0.548136	0.928397	0.380258	0.682745	0.372604	0.843031	KRS1	Lysyl-tRNA synthetase
YDR038C	-0.488946	-1.24989	-0.760927	0.792982	0.303912	0.682962	ENA5	Protein with similarity to P-type ATPase sodium pumps
YDR039C	-0.441343	-1.18779	-0.746429	0.82088	0.323364	0.682412	ENA2	P-type ATPase sodium pump
YDR040C	-0.382926	-1.10828	-0.725339	0.850975	0.365082	0.692925	ENA1	P-type ATPase sodium pump
YDR041W	-0.013907	0.434736	0.448593	1	0.735268	0.796157	RSM10	Mitochondrial ribosomal protein of the small subunit
YDR042C	0.378082	-0.06483	-0.442547	0.887558	1	0.892341	YDR042C	Putative protein of unknown function
YDR043C	1.67765	1.65606	-0.0215872	0.0868732	0.0627856	1	NRG1	Transcriptional repressor
YDR044W	-0.657318	-0.182718	0.47459	0.664891	0.951146	0.821227	HEM13	Coproporphyrinogen III oxidase
YDR045C	0.489314	1.47975	0.99035	0.758986	0.14568	0.486688	RPC11	RNA polymerase III subunit C11
YDR046C	0.45166	0.132687	-0.318971	0.785585	0.979838	0.894881	BAP3	Amino acid permease
YDR047W	0.344866	-0.678448	-1.02328	0.832157	0.537686	0.385337	HEM12	Uroporphyrinogen decarboxylase
YDR048C	-0.19649	0.187077	0.380937	1	1	0.987376	YDR048C	Dubious open reading frame
YDR049W	1.51001	0.983274	-0.526659	0.251732	0.443521	0.807233	VMS1	Peptidyl-tRNA hydrolase that releases stalled peptides from ribosomes,
YDR050C	-0.440875	-0.55769	-0.116814	0.734122	0.603886	0.988681	TPI1	Triose phosphate isomerase, abundant glycolytic enzyme
YDR051C	0.905884	0.751267	-0.154611	0.462203	0.495861	0.972678	DET1	Acid phosphatase
YDR052C	1.08409	0.83053	-0.253525	0.519847	0.594812	0.950863	DBF4	Regulatory subunit of Cdc7p-Dbf4p kinase complex
YDR053W	-0.616009	0.681188	1.29061	0.935911	0.858198	0.738946	YDR053W	Putative protein of unknown function
YDR054C	1.35259	0.949212	-0.403337	0.458438	0.576388	0.901705	CDC34	Ubiquitin-conjugating enzyme (E2)
YDR055W	0.969714	-0.188774	-1.15848	0.44735	0.936117	0.344367	PST1	Cell wall protein that contains a putative GPI-attachment site
YDR056C	0.298934	0.976765	0.677814	0.862186	0.312995	0.628494	EMC10	Putative protein of unknown function
YDR057W	0.913766	0.69371	-0.220042	0.479707	0.556517	0.941748	YOS9	ER quality-control lectin
YDR058C	1.12373	0.833548	-0.290151	0.384985	0.489022	0.907869	TGL2	Triacylglycerol lipase that is localized to the mitochondria
YDR059C	0.810581	-0.621384	-1.43194	0.520564	0.592328	0.166102	UBC5	Ubiquitin-conjugating enzyme
YDR060W	1.59548	2.28629	0.690721	0.264264	0.0442937	0.736113	MAK21	Constituent of 66S pre-ribosomal particles
YDR061W	0.902226	0.417403	-0.484785	0.463775	0.754039	0.779008	YDR061W	Protein with similarity to ABC transporter family members
YDR062W	-0.687935	-0.7543	-0.0663633	0.690292	0.624358	1	LCB2	Component of serine palmitoyltransferase
YDR063W	-0.0937935	-0.0231912	0.0705991	1	1	1	AIM7	Protein that interacts with Arp2/3 complex
YDR064W	0.512448	1.13539	0.62294	0.682398	0.205173	0.654422	RPS13	Protein component of the small (40S) ribosomal subunit
YDR065W	-0.0398006	0.037001	0.0767772	1	1	1	RRG1	Protein of unknown function
YDR066C	0.348127	0.263167	-0.0849437	0.837259	0.885003	1	RTR2	Protein of unknown function
YDR067C	-0.468178	0.220748	0.68882	0.800089	0.930152	0.711525	OCA6	Cytoplasmic protein required for replication of Brome mosaic virus
YDR068W	0.318186	0.449194	0.130992	0.875119	0.762689	0.993295	DOS2	Protein of unknown function
YDR069C	1.1797	-0.0136264	-1.19319	0.51015	1	0.530491	DOA4	Ubiquitin hydrolase
YDR070C	2.63659	0.408487	-2.22786	0.00113248	0.769764	0.0130378	FMP16	Protein of unknown function
YDR071C	0.0449951	1.03324	0.988218	1	0.335187	0.469798	PAA1	Polyamine acetyltransferase
YDR072C	-0.428367	-0.44604	-0.0176717	0.80314	0.762865	1	IPT1	Inositolphosphotransferase
YDR073W	0.031328	0.890521	0.859122	1	0.318933	0.451737	SNF11	Subunit of the SWI/SNF chromatin remodeling complex
YDR074W	1.95573	0.0723507	-1.88332	0.11615	1	0.134577	TPS2	Phosphatase subunit of the trehalose-6-P synthase/phosphatase complex
YDR075W	1.12279	1.97773	0.854839	0.444409	0.0623321	0.615986	PPH3	Catalytic subunit of protein phosphatase PP4 complex
YDR076W	-2.18485	-1.8756	0.309223	0.00901817	0.0254416	0.883952	RAD55	Protein that stimulates strand exchange
YDR077W	1.13901	-0.163549	-1.30256	0.529164	0.981783	0.479207	SED1	Major stress-induced structural GPI-cell wall glycoprotein
YDR078C	-0.361776	0.0323883	0.394072	0.875274	1	0.884452	SHU2	Component of Shu complex (aka PCSS complex)
YDR079C-A	-0.0416964	0.398291	0.439927	1	0.783289	0.816631	TFB5	Component of RNA polymerase II general transcription factor TFIIH
YDR079W	0.854064	0.656904	-0.19714	0.560282	0.624358	0.959172	PET100	Chaperone that facilitates the assembly of cytochrome c oxidase
YDR080W	0.816538	0.705595	-0.110935	0.590751	0.606199	1	VPS41	Subunit of the HOPS endocytic tethering complex
YDR081C	1.08738	1.46752	0.380076	0.397915	0.146844	0.861174	PDC2	Transcription factor for thiamine-regulated genes
YDR082W	0.378878	0.298966	-0.0799038	0.87187	0.896272	1	STN1	Telomere end-binding and capping protein
YDR083W	0.563894	1.84014	1.27607	0.706449	0.0563637	0.29618	RRP8	Nucleolar S-adenosylmethionine-dependent rRNA methyltransferase
YDR084C	-1.00219	-1.02405	-0.0218604	0.453416	0.357436	1	TVP23	Integral membrane protein
YDR085C	0.333816	-0.745942	-1.07964	0.872677	0.569769	0.467869	AFR1	Protein required for pheromone-induced projection (shmoo) formation
YDR086C	-0.0432662	0.460401	0.503654	1	0.745614	0.790164	SSS1	Subunit of the Sec61p translocation complex (Sec61p-Sss1p-Sbh1p)
YDR087C	-0.957007	0.296192	1.25311	0.395571	0.832477	0.219532	RRP1	Essential evolutionarily conserved nucleolar protein
YDR088C	1.26027	0.984515	-0.275681	0.503574	0.558045	0.952084	SLU7	RNA splicing factor
YDR089W	-0.244291	-1.44461	-1.20017	0.930253	0.190638	0.391452	VTC5	Novel subunit of the vacuolar transporter chaperone complex
YDR090C	-0.655881	-0.716406	-0.060521	0.736191	0.670624	1	ILT1	Protein of unknown function
YDR091C	-0.131432	-0.0610668	0.0703638	1	1	1	RLI1	Essential Fe-S protein
YDR092W	-0.12098	0.158939	0.27991	0.982436	0.946496	0.892606	UBC13	E2 ubiquitin-conjugating enzyme
YDR093W	0.0512509	-1.39373	-1.44494	1	0.304964	0.379275	DNF2	Aminophospholipid translocase (flippase)
YDR094W	0.0682862	4.21878	4.14569	1	0.0655355	0.109378	YDR094W	Dubious open reading frame
YDR095C	2.07645	1.51887	-0.556561	0.27612	0.444827	0.894881	YDR095C	Dubious open reading frame
YDR096W	0.487095	-0.588635	-1.07563	0.814564	0.727841	0.53711	GIS1	Histone demethylase and transcription factor
YDR097C	0.547948	0.147275	-0.400612	0.68523	0.960746	0.835476	MSH6	Protein required for mismatch repair in mitosis and meiosis
YDR098C	-0.563139	-0.320836	0.24229	0.671692	0.823416	0.920274	GRX3	Glutathione-dependent oxidoreductase
YDR098C-A	0.66691	0.418596	-0.248308	0.582241	0.732539	0.906679	YDR098C-A	Retrotransposon TYA Gag gene co-transcribed with TYB Pol
YDR098C-B	1.92441	1.6169	-0.307495	0.10475	0.140241	0.909185	YDR098C-B	Retrotransposon TYA Gag and TYB Pol genes
YDR099W	1.19441	0.31268	-0.881707	0.418801	0.878715	0.615557	BMH2	14-3-3 protein, minor isoform
YDR100W	-1.15873	-1.08198	0.0767486	0.338408	0.302272	1	TVP15	Integral membrane protein
YDR101C	0.498413	1.04531	0.546879	0.782871	0.409771	0.795629	ARX1	Nuclear export factor for the ribosomal pre-60S subunit
YDR102C	-2.06822	-0.333144	1.72362	0.384985	0.965183	0.518033	YDR102C	Putative protein of unknown function
YDR103W	1.0196	0.663752	-0.355762	0.446977	0.606199	0.876962	STE5	Pheromone-responsive MAPK scaffold protein
YDR104C	1.76618	1.034	-0.732038	0.179906	0.437938	0.708491	SPO71	Meiosis-specific protein required for prospore membrane morphogenesis
YDR105C	-1.06903	-1.72121	-0.652161	0.384597	0.0627856	0.682962	TMS1	Vacuolar membrane protein of unknown function
YDR106W	-1.63761	-1.19561	0.441642	0.116238	0.237089	0.834965	ARP10	Component of the dynactin complex
YDR107C	-0.744063	-0.422428	0.321622	0.62879	0.797261	0.901429	TMN2	Protein with a role in cellular adhesion and filamentous growth
YDR108W	0.611708	0.146642	-0.46501	0.668804	0.966873	0.81247	TRS85	Component of transport protein particle (TRAPP) complex III
YDR109C	0.614781	-0.479683	-1.09428	0.719781	0.781969	0.501276	YDR109C	D-ribulokinase
YDR110W	0.548667	0.157117	-0.391507	0.723873	0.964151	0.860775	FOB1	Nucleolar protein that binds the rDNA replication fork barrier site
YDR111C	0.0491758	-2.05448	-2.10348	1	0.065814	0.087594	ALT2	Catalytically inactive alanine transaminase
YDR112W	-0.199691	-3.29418	-3.09017	0.950186	0.000328537	0.001725	IRC2	Dubious open reading frame
YDR113C	-0.588776	0.208341	0.796978	0.676511	0.924075	0.584194	PDS1	Securin
YDR114C	0.586896	0.623644	0.0367116	0.709206	0.661522	1	YDR114C	Putative protein of unknown function
YDR115W	0.128262	-0.0771005	-0.205348	0.980563	1	0.942614	MRX14	Putative mitochondrial ribosomal protein of the large subunit
YDR116C	0.514714	0.504163	-0.0105523	0.733342	0.710308	1	MRPL1	Mitochondrial ribosomal protein of the large subunit
YDR117C	0.0234451	-0.308018	-0.33141	1	0.848735	0.883952	TMA64	Protein of unknown function that associates with ribosomes
YDR118W	-0.679341	-0.981556	-0.302171	0.613104	0.341948	0.894881	APC4	Subunit of the Anaphase-Promoting Complex/Cyclosome (APC/C)
YDR118W-A	-0.408604	-0.74539	-0.335487	0.937621	0.701758	0.983124	YDR118W-A	Dubious open reading frame
YDR119W	0.126345	0.220352	0.0940047	0.984847	0.90827	1	VBA4	Protein of unknown function
YDR119W-A	3.35701	1.38525	-1.97132	2.75318e-05	0.16406	0.0367971	COX26	Subunit of cytochrome C oxidase complex
YDR120C	0.781583	1.61883	0.837156	0.656379	0.192344	0.667166	TRM1	tRNA methyltransferase
YDR121W	0.314424	0.930986	0.616471	0.871407	0.391642	0.705214	DPB4	Subunit of DNA pol epsilon and of ISW2 chromatin accessibility complex
YDR122W	1.47316	0.149793	-1.32328	0.22344	0.970035	0.294867	KIN1	S/T protein kinase
YDR123C	1.05715	0.950311	-0.106834	0.66291	0.67172	1	INO2	Transcription factor
YDR124W	0.667567	0.0541203	-0.61338	0.613285	1	0.692925	YDR124W	Mitochondrial protein of unknown function
YDR125C	0.245031	0.0219449	-0.223048	0.915874	1	0.94459	ECM18	Protein of unknown function
YDR126W	0.0781394	0.0926549	0.0145146	1	0.991983	1	SWF1	Palmitoyltransferase that acts on transmembrane proteins
YDR127W	-0.574379	-1.17493	-0.60055	0.689848	0.26519	0.726652	ARO1	Pentafunctional arom protein
YDR128W	0.97217	0.262691	-0.709415	0.439104	0.880671	0.637867	MTC5	Subunit of SEACAT, a subcomplex of the SEA complex
YDR129C	0.273299	-0.93689	-1.21017	0.902083	0.420698	0.353397	SAC6	Fimbrin, actin-bundling protein
YDR130C	0.564336	0.227078	-0.337174	0.723873	0.923925	0.896185	FIN1	Spindle pole body-related intermediate filament protein
YDR131C	0.371225	0.581931	0.21067	0.854943	0.690758	0.956812	YDR131C	F-box protein subunit of SCF ubiquitin ligase complex
YDR132C	-0.296899	-0.0555035	0.241358	0.88224	1	0.93258	MRX16	Protein that associates with the large mitoribosomal subunit
YDR133C	-2.75184	-3.80266	-1.0508	0.0072446	5.81459e-05	0.501276	YDR133C	Dubious open reading frame
YDR134C	-2.05265	-1.23378	0.818865	0.179906	0.419393	0.71654	CCW22	Cell wall protein
YDR135C	-0.109709	-0.979027	-0.869304	0.993593	0.359812	0.534236	YCF1	Vacuolar glutathione S-conjugate transporter
YDR136C	-1.31762	-1.26589	0.0515982	0.385203	0.322108	1	VPS61	Dubious open reading frame
YDR137W	0.965195	0.819272	-0.145912	0.573904	0.59568	0.998242	RGP1	Subunit of a Golgi membrane exchange factor (Ric1p-Rgp1p)
YDR138W	0.67861	0.843983	0.165346	0.674963	0.530746	0.984915	HPR1	Subunit of THO/TREX complexes
YDR139C	-0.0653785	0.0947396	0.160109	1	0.994697	0.970319	RUB1	Ubiquitin-like protein with similarity to mammalian NEDD8
YDR140W	0.0998019	0.375158	0.27532	0.997432	0.783371	0.901429	MTQ2	S-adenosylmethionine-dependent methyltransferase
YDR141C	0.273057	-0.247529	-0.520561	0.924453	0.924656	0.821829	DOP1	Protein involved in vesicular transport at trans-Golgi network (TGN)
YDR142C	0.83976	0.114297	-0.725393	0.49971	0.982479	0.608007	PEX7	Peroxisomal signal receptor for peroxisomal matrix proteins
YDR143C	0.765274	-0.207847	-0.973061	0.580287	0.928986	0.486699	SAN1	Ubiquitin-protein ligase
YDR144C	-0.158839	-0.754657	-0.595797	0.975194	0.563474	0.748486	MKC7	GPI-anchored aspartyl protease
YDR145W	1.22828	0.947336	-0.280918	0.468556	0.538649	0.94368	TAF12	Subunit (61/68 kDa) of TFIID and SAGA complexes
YDR146C	1.02214	0.289402	-0.732553	0.564507	0.916504	0.742517	SWI5	Transcription factor that recruits Mediator and Swi/Snf complexes
YDR147W	0.895604	0.942612	0.0469983	0.483959	0.377832	1	EKI1	Ethanolamine kinase
YDR148C	0.707019	-0.272284	-0.979274	0.574999	0.858198	0.41377	KGD2	Dihydrolipoyl transsuccinylase
YDR149C	-0.31807	-2.1619	-1.8206	1	0.498665	0.678494	YDR149C	Dubious open reading frame
YDR150W	1.49296	1.37271	-0.120243	0.3339	0.307434	1	NUM1	Protein required for nuclear migration
YDR151C	1.32403	0.562566	-0.761423	0.359274	0.727529	0.690462	CTH1	mRNA binding protein, member of the CCCH zinc finger family
YDR152W	0.645927	1.13374	0.487781	0.64321	0.266453	0.788442	GIR2	Highly-acidic RWD domain-containing cytoplasmic protein
YDR153C	1.61575	1.16661	-0.449105	0.22587	0.35907	0.855082	ENT5	Protein containing an N-terminal epsin-like domain
YDR154C	0.417155	0.0934933	-0.323661	0.784922	0.996377	0.880236	YDR154C	Dubious open reading frame
YDR155C	0.350506	-0.942623	-1.29313	0.833108	0.369327	0.246969	CPR1	Cytoplasmic peptidyl-prolyl cis-trans isomerase (cyclophilin)
YDR156W	0.653072	1.17844	0.525352	0.585919	0.175911	0.71654	RPA14	RNA polymerase I subunit A14
YDR157W	0.700892	1.97849	1.2773	0.629178	0.0330939	0.282617	YDR157W	Putative protein of unknown function
YDR158W	-0.045548	-0.0772686	-0.0317205	1	1	1	HOM2	Aspartic beta semi-aldehyde dehydrogenase
YDR159W	1.5536	1.40833	-0.145253	0.203348	0.199171	0.990404	SAC3	mRNA export factor
YDR160W	-0.169328	-0.818859	-0.649491	0.973426	0.544052	0.738097	SSY1	Component of the SPS plasma membrane amino acid sensor system
YDR161W	0.598221	1.3211	0.722822	0.684637	0.210473	0.659972	ACL4	Specific assembly chaperone for ribosomal protein Rpl4a/Rpl4b
YDR162C	0.668956	0.198408	-0.470467	0.689697	0.953133	0.848014	NBP2	Protein involved in the HOG (high osmolarity glycerol) pathway
YDR163W	1.57684	1.76895	0.192063	0.230184	0.11536	0.970246	CWC15	Non-essential protein involved in pre-mRNA splicing
YDR164C	0.744824	0.355079	-0.389713	0.616357	0.830438	0.86432	SEC1	Sm-like protein involved in docking and fusion of exocytic vesicles
YDR165W	0.137469	1.41252	1.27493	0.994906	0.274339	0.445357	TRM82	Noncatalytic subunit of a tRNA methyltransferase complex
YDR166C	0.409867	0.541395	0.131511	0.832157	0.723037	0.998918	SEC5	Essential 107kDa subunit of the exocyst complex
YDR167W	0.819002	0.480113	-0.338862	0.560695	0.733955	0.883028	TAF10	Subunit (145 kDa) of TFIID and SAGA complexes
YDR168W	0.64881	0.543291	-0.105513	0.676511	0.717901	1	CDC37	Essential Hsp90p co-chaperone
YDR169C	0.82654	0.0662939	-0.760126	0.669308	1	0.748327	STB3	Ribosomal RNA processing element (RRPE)-binding protein
YDR169C-A	-1.84065	-2.76699	-0.92243	0.23267	0.038236	0.774616	YDR169C-A	Putative protein of unknown function
YDR170C	0.646394	-0.124218	-0.770568	0.668764	0.98688	0.644519	SEC7	Guanine nucleotide exchange factor (GEF) for ADP ribosylation factors
YDR170W-A	0.618084	1.00313	0.385018	0.613285	0.264786	0.819605	YDR170W-A	Retrotransposon TYA Gag gene
YDR171W	3.01177	0.0771724	-2.93449	3.87416e-05	1	0.000207435	HSP42	Small heat shock protein (sHSP) with chaperone activity
YDR172W	1.34424	1.23298	-0.111261	0.451954	0.421258	1	SUP35	Translation termination factor eRF3
YDR173C	0.73475	0.152506	-0.582156	0.579341	0.958821	0.723462	ARG82	Inositol polyphosphate multikinase (IPMK)
YDR174W	0.653732	0.403395	-0.250332	0.651951	0.789755	0.928488	HMO1	Chromatin associated high mobility group (HMG) family member
YDR175C	0.563675	0.752534	0.188841	0.698454	0.531855	0.957467	RSM24	Mitochondrial ribosomal protein of the small subunit
YDR176W	0.425282	0.498469	0.0731727	0.806603	0.729747	1	NGG1	Subunit of chromatin modifying histone acetyltransferase complexes
YDR177W	0.712096	0.356171	-0.355908	0.59904	0.805969	0.864785	UBC1	Ubiquitin-conjugating enzyme
YDR178W	-0.0562426	-0.785218	-0.72897	1	0.524488	0.658315	SDH4	Membrane anchor subunit of succinate dehydrogenase (SDH)
YDR179C	-0.881651	2.12813	3.00567	0.677085	0.0763105	0.0210883	CSN9	Subunit of the Cop9 signalosome
YDR179W-A	0.130384	0.883682	0.753178	0.996465	0.528106	0.703499	NVJ3	Protein with a potential role in tethering ER and vacuoles
YDR180W	0.893225	0.62465	-0.268529	0.59261	0.706233	0.942614	SCC2	Subunit of cohesin loading factor (Scc2p-Scc4p)
YDR181C	0.611003	0.57825	-0.0327525	0.762654	0.7539	1	SAS4	Subunit of the SAS complex (Sas2p, Sas4p, Sas5p)
YDR182W	0.541438	0.283235	-0.25819	0.754179	0.894148	0.938269	CDC1	Putative mannose-ethanolamine phosphate phosphodiesterase
YDR182W-A	-0.249779	0.322786	0.572071	0.934603	0.838064	0.738914	YDR182W-A	Putative protein of unknown function
YDR183C-A	0.8644	3.5159	2.64589	0.785585	0.00908051	0.0883576	YDR183C-A	Dubious open reading frame unlikely to encode a functional protein
YDR183W	-0.17152	0.804908	0.976275	0.967344	0.506613	0.496729	PLP1	Protein that interacts with CCT (chaperonin containing TCP-1) complex
YDR184C	-0.183567	2.62623	2.80898	0.992025	0.0607795	0.0663024	ATC1	Nuclear protein
YDR185C	0.805965	0.610754	-0.195193	0.493572	0.570566	0.942614	UPS3	Mitochondrial protein of unknown function
YDR186C	0.756018	-0.119581	-0.875559	0.616357	0.989601	0.584059	SND1	Protein involved in SRP-independent targeting of substrates to the ER
YDR187C	-0.500898	-1.58454	-1.08337	0.81429	0.218562	0.550251	YDR187C	Dubious open reading frame
YDR188W	0.0771017	-0.915004	-0.992086	1	0.487855	0.537944	CCT6	Subunit of the cytosolic chaperonin Cct ring complex
YDR189W	0.572241	-0.423151	-0.99529	0.730088	0.802763	0.53267	SLY1	Hydrophilic protein involved in ER/Golgi vesicle trafficking
YDR190C	0.910235	0.957944	0.0477039	0.53988	0.436691	1	RVB1	ATP-dependent DNA helicase, also known as pontin
YDR191W	0.687462	0.494618	-0.1928	0.718751	0.798592	0.986927	HST4	NAD(+)-dependent protein deacetylase
YDR192C	0.613686	-0.69332	-1.30681	0.707436	0.629358	0.359793	NUP42	FG-nucleoporin component of central core of the nuclear pore complex
YDR193W	0.411652	-1.26667	-1.67627	0.882907	0.434709	0.354249	YDR193W	Dubious open reading frame
YDR194C	0.72407	1.45479	0.730668	0.700498	0.291245	0.743362	MSS116	Mitochondrial transcription elongation factor
YDR194W-A	2.00896	-5.12548e-15	-1.85491	1	1	1	YDR194W-A	Putative protein of unknown function
YDR195W	0.602884	0.994181	0.391225	0.705168	0.420698	0.870558	REF2	RNA-binding protein
YDR196C	0.620121	0.393838	-0.226272	0.678863	0.803401	0.945206	CAB5	Subunit of the CoA-Synthesizing Protein Complex (CoA-SPC)
YDR197W	0.606278	0.488589	-0.117678	0.687327	0.742933	1	CBS2	Mitochondrial translational activator of the COB mRNA
YDR198C	0.858087	1.09504	0.236912	0.611031	0.414907	0.950863	RKM2	Ribosomal protein lysine methyltransferase
YDR199W	1.18698	1.22754	0.040428	0.511101	0.410622	1	YDR199W	Dubious open reading frame
YDR200C	0.756096	1.02125	0.265024	0.735411	0.56641	0.967574	VPS64	Protein required for cytoplasm to vacuole targeting of proteins
YDR201W	0.366041	0.470443	0.104384	0.837554	0.736323	1	SPC19	Essential subunit of the Dam1 complex (aka DASH complex)
YDR202C	0.902422	0.927099	0.024668	0.483328	0.388136	1	RAV2	Subunit of RAVE complex (Rav1p, Rav2p, Skp1p)
YDR203W	0.551999	-0.470078	-1.02115	0.749821	0.797261	0.534476	YDR203W	Dubious open reading frame
YDR204W	0.0847682	-1.54048	-1.62517	1	0.0895401	0.101129	COQ4	Protein with a role in ubiquinone (Coenzyme Q) biosynthesis
YDR205W	-1.04673	-1.37569	-0.328945	0.395571	0.159598	0.881846	MSC2	Endoplasmic reticulum zinc transporter
YDR206W	0.720857	0.643983	-0.0768726	0.668764	0.681028	1	EBS1	Protein involved in translation inhibition and nonsense-mediated decay
YDR207C	0.959572	-0.209392	-1.16849	0.655377	0.980164	0.614698	UME6	Rpd3L histone deacetylase complex subunit
YDR208W	1.63362	0.756661	-0.876904	0.117977	0.518111	0.532719	MSS4	Phosphatidylinositol-4-phosphate 5-kinase
YDR209C	-0.624027	-0.272254	0.351753	0.694139	0.896216	0.892341	YDR209C	Putative protein of unknown function
YDR210C-C	0.686945	0.439178	-0.247762	0.575136	0.720804	0.908535	YDR210C-C	Retrotransposon TYA Gag gene co-transcribed with TYB Pol
YDR210C-D	1.94509	1.69573	-0.24936	0.116238	0.138743	0.944047	YDR210C-D	Retrotransposon TYA Gag and TYB Pol genes
YDR210W	-4.5766	-4.58527	0	0.324151	0.246362	1	YDR210W	Predicted tail-anchored plasma membrane protein
YDR210W-A	-0.454055	-1.99332	-1.5388	0.789862	0.0480271	0.207095	YDR210W-A	Retrotransposon TYA Gag gene co-transcribed with TYB Pol
YDR210W-B	1.78549	1.69546	-0.0900298	0.27374	0.229966	1	YDR210W-B	Retrotransposon TYA Gag and TYB Pol genes
YDR211W	1.16594	0.530099	-0.635815	0.39518	0.724138	0.729916	GCD6	Catalytic epsilon subunit of the translation initiation factor eIF2B
YDR212W	-0.266485	-0.67797	-0.411478	0.886556	0.538599	0.819581	TCP1	Alpha subunit of chaperonin-containing T-complex
YDR213W	0.723379	-0.000702303	-0.723925	0.626046	1	0.668311	UPC2	Sterol regulatory element binding protein
YDR214W	1.51103	-1.23498	-2.74596	0.114249	0.172332	0.000628941	AHA1	Co-chaperone that binds Hsp82p and activates its ATPase activity
YDR215C	2.50585	0.937962	-1.56642	0.0230516	0.541446	0.23679	YDR215C	Putative protein of unknown function
YDR216W	2.41846	0.803461	-1.61491	0.0746007	0.628163	0.305092	ADR1	Carbon source-responsive zinc-finger transcription factor
YDR217C	0.185581	0.769118	0.583351	0.982436	0.647036	0.824549	RAD9	DNA damage-dependent checkpoint protein
YDR218C	-0.829775	-0.806528	0.0232488	0.555452	0.50035	1	SPR28	Sporulation-specific homolog of the CDC3/10/11/12 family of genes
YDR219C	0.158438	0.681942	0.523401	0.980637	0.632387	0.80858	MFB1	Mitochondria-associated F-box protein
YDR220C	-0.85762	0.100665	0.950357	0.832157	1	0.838114	YDR220C	Dubious open reading frame
YDR221W	-0.355483	-0.474263	-0.118771	0.830629	0.710327	0.993323	GTB1	Glucosidase II beta subunit, forms a complex with alpha subunit Rot2p
YDR222W	2.26671	1.241	-1.02567	0.0213176	0.243006	0.467869	YDR222W	Protein of unknown function
YDR223W	-0.823085	-1.75718	-0.934011	0.534182	0.0558338	0.488614	CRF1	Transcriptional corepressor
YDR224C	-0.114566	0.830923	0.945475	0.98989	0.448687	0.475582	HTB1	Histone H2B
YDR225W	0.329949	0.620515	0.290563	0.837554	0.581441	0.891495	HTA1	Histone H2A
YDR226W	-0.172904	-0.56261	-0.389703	0.952817	0.632164	0.83398	ADK1	Adenylate kinase, required for purine metabolism
YDR227W	1.7203	1.19093	-0.529271	0.299455	0.447747	0.856575	SIR4	SIR protein involved in assembly of silent chromatin domains
YDR228C	0.96081	0.761892	-0.198898	0.510333	0.559123	0.96002	PCF11	mRNA 3' end processing factor
YDR229W	1.13031	0.758714	-0.371537	0.381521	0.537153	0.86796	IVY1	Phospholipid-binding protein that interacts with both Ypt7p and Vps33p
YDR230W	0.982346	0.71113	-0.271161	0.511688	0.622659	0.929329	YDR230W	Dubious open reading frame
YDR231C	0.738205	-0.719272	-1.45726	0.616357	0.58169	0.236158	COX20	Mitochondrial inner membrane protein
YDR232W	-0.317028	-0.430442	-0.113411	0.871565	0.767112	0.999611	HEM1	5-aminolevulinate synthase
YDR233C	-0.538579	-0.306952	0.231626	0.722857	0.854311	0.939493	RTN1	Reticulon protein
YDR234W	-0.911407	-0.30508	0.606322	0.576159	0.8879	0.777135	LYS4	Homoaconitase
YDR235W	0.388346	1.2967	0.908241	0.851289	0.268474	0.586142	PRP42	U1 snRNP protein involved in splicing
YDR236C	-0.474174	-0.961112	-0.48692	0.723405	0.317393	0.7566	FMN1	Riboflavin kinase, produces riboflavin monophosphate (FMN)
YDR237W	0.346701	-0.243625	-0.590251	0.851289	0.905172	0.733082	MRPL7	Mitochondrial ribosomal protein of the large subunit
YDR238C	0.285293	-0.682172	-0.967437	0.891017	0.586392	0.488662	SEC26	Essential beta-coat protein of the COPI coatomer
YDR239C	0.778128	0.788714	0.0105769	0.569992	0.49942	1	YDR239C	Protein of unknown function
YDR240C	0.35717	0.964913	0.607632	0.874999	0.474355	0.771893	SNU56	Component of U1 snRNP required for mRNA splicing via spliceosome
YDR241W	-0.0675199	0.99183	1.05866	1	0.568674	0.648166	BUD26	Dubious open reading frame
YDR242W	0.764176	0.216346	-0.547783	0.57982	0.922146	0.754056	AMD2	Putative amidase
YDR243C	-0.225283	-0.371407	-0.146098	0.930253	0.804332	0.986791	PRP28	Pre-mRNA splicing factor
YDR244W	1.40162	1.18027	-0.221342	0.277745	0.308199	0.948095	PEX5	Peroxisomal membrane signal receptor for peroxisomal matrix proteins
YDR245W	0.590608	0.575196	-0.0154123	0.691271	0.675984	1	MNN10	Subunit of a Golgi mannosyltransferase complex
YDR246W	0.930531	0.293079	-0.637383	0.543011	0.886304	0.738914	TRS23	Core component of transport protein particle (TRAPP) complexes I-III
YDR246W-A	-0.269396	-0.849708	-0.579686	0.911095	0.481179	0.761357	YDR246W-A	Putative protein of unknown function
YDR247W	0.613312	-0.681327	-1.29446	0.675124	0.600894	0.296095	VHS1	Cytoplasmic serine/threonine protein kinase
YDR248C	0.33988	-0.730508	-1.0702	0.875196	0.602411	0.488614	YDR248C	Putative gluconokinase
YDR249C	-0.3121	0.133923	0.445986	0.897066	0.984022	0.850009	YDR249C	Putative protein of unknown function
YDR250C	-1.9185	-1.18709	0.72715	0.332454	0.50886	0.892414	YDR250C	Dubious open reading frame
YDR251W	-0.168476	-0.819551	-0.651039	0.970865	0.528314	0.725764	PAM1	Essential protein of unknown function
YDR252W	0.114848	-0.84316	-0.957612	1	0.533227	0.563129	BTT1	Heterotrimeric nascent polypeptide-associated complex beta3 subunit
YDR253C	0.345022	0.310134	-0.0348844	0.875119	0.876706	1	MET32	Zinc-finger DNA-binding transcription factor
YDR254W	0.606567	-0.279952	-0.886415	0.632114	0.848735	0.479096	CHL4	Outer kinetochore protein required for chromosome stability
YDR255C	0.681882	0.0900729	-0.591679	0.632114	1	0.735789	RMD5	Component of GID Complex that confers ubiquitin ligase (U3) activity
YDR256C	-0.338949	-1.15282	-0.813796	0.844266	0.25025	0.567251	CTA1	Catalase A
YDR257C	0.785161	1.49598	0.710726	0.659691	0.240516	0.738143	RKM4	Ribosomal lysine methyltransferase
YDR258C	2.50444	0.485179	-2.01921	0.0133587	0.749963	0.070026	HSP78	Oligomeric mitochondrial matrix chaperone
YDR259C	-0.239303	-0.998505	-0.758437	0.972091	0.546665	0.779008	YAP6	Basic leucine zipper (bZIP) transcription factor
YDR260C	-0.102038	-0.426181	-0.324101	1	0.798869	0.903887	SWM1	Subunit of the anaphase-promoting complex (APC)
YDR261C	0.016131	-1.17967	-1.19576	1	0.314154	0.404427	EXG2	Exo-1,3-beta-glucanase
YDR261C-C	0.607748	0.344264	-0.263477	0.614665	0.788563	0.896256	YDR261C-C	Retrotransposon TYA Gag gene co-transcribed with TYB Pol
YDR261C-D	1.90776	1.58689	-0.320861	0.127841	0.177378	0.909671	YDR261C-D	Retrotransposon TYA Gag and TYB Pol genes
YDR261W-A	-0.852379	-2.38536	-1.53235	0.576159	0.0219268	0.251824	YDR261W-A	Retrotransposon TYA Gag gene co-transcribed with TYB Pol
YDR261W-B	1.37783	1.16264	-0.215179	0.457118	0.478658	0.981782	YDR261W-B	Retrotransposon TYA Gag and TYB Pol genes
YDR262W	1.1096	0.394866	-0.714712	0.393233	0.798592	0.662773	YDR262W	Putative protein of unknown function
YDR263C	0.0695085	-0.552313	-0.621733	1	0.700932	0.729604	DIN7	Mitochondrial nuclease functioning in DNA repair and replication
YDR264C	-0.644693	-1.4905	-0.845796	0.727762	0.24589	0.671654	AKR1	Palmitoyl transferase involved in protein palmitoylation
YDR265W	0.782245	0.184656	-0.597528	0.570194	0.944938	0.724806	PEX10	Peroxisomal membrane E3 ubiquitin ligase
YDR266C	0.783047	0.45389	-0.329125	0.650112	0.803271	0.910403	HEL2	RING finger ubiquitin ligase (E3)
YDR267C	0.325632	0.219867	-0.105759	0.865423	0.919215	1	CIA1	Component of cytosolic iron-sulfur protein assembly (CIA) machinery
YDR268W	-1.46502	-0.711008	0.753908	0.164755	0.530314	0.605117	MSW1	Mitochondrial tryptophanyl-tRNA synthetase
YDR269C	-1.1579	-1.60714	-0.447644	0.537219	0.278995	0.956812	YDR269C	Dubious open reading frame
YDR270W	-0.0392809	-0.727333	-0.687994	1	0.598761	0.711935	CCC2	Cu(+2)-transporting P-type ATPase
YDR271C	0.962814	-0.519596	-1.48025	0.510604	0.768766	0.287342	YDR271C	Dubious open reading frame
YDR272W	0.548045	-0.0232387	-0.571252	0.706374	1	0.738946	GLO2	Cytoplasmic glyoxalase II
YDR273W	2.46964	1.10316	-1.36582	0.0194892	0.402239	0.308001	DON1	Meiosis-specific component of the spindle pole body
YDR274C	2.3545	1.93117	-0.423261	0.0555083	0.107645	0.875104	YDR274C	Putative protein of unknown function
YDR275W	2.10728	1.1833	-0.923866	0.103786	0.377832	0.617004	BSC2	Protein of unknown function involved in multidrug resistance
YDR276C	-1.4183	-0.902041	0.516261	0.153606	0.364945	0.740271	PMP3	Small plasma membrane protein
YDR277C	-1.61169	-3.44479	-1.83273	0.140088	5.12799e-05	0.0872505	MTH1	Negative regulator of the glucose-sensing signal transduction pathway
YDR278C	3.74008	4.99942	1.24104	0.53988	0.0752817	0.707961	YDR278C	Putative protein of unknown function
YDR279W	-0.201607	0.216987	0.418509	0.945729	0.914549	0.83398	RNH202	Ribonuclease H2 subunit
YDR280W	0.188631	0.653904	0.465222	0.966086	0.656871	0.840158	RRP45	Exosome non-catalytic core component
YDR281C	-2.5985	-1.87158	0.72646	0.020888	0.0971012	0.71654	PHM6	Protein of unknown function
YDR282C	1.02365	0.291936	-0.731557	0.552028	0.905494	0.729604	MRX10	Mitochondrial inner membrane protein of unknown function
YDR283C	1.60336	0.565511	-1.03774	0.180421	0.697107	0.482896	GCN2	Protein kinase
YDR284C	-0.510106	-0.735762	-0.225651	0.68874	0.480756	0.924133	DPP1	Diacylglycerol pyrophosphate (DGPP) phosphatase
YDR285W	-0.669098	0.347252	1.01517	0.743482	0.880374	0.589182	ZIP1	Transverse filament protein of the synaptonemal complex
YDR286C	-0.0221223	0.692451	0.714469	1	0.554542	0.64175	MGP12	Mitochondrial protein of unknown function
YDR287W	0.206183	-0.770507	-0.976572	0.91912	0.434228	0.379106	INM2	Inositol monophosphatase
YDR288W	0.489339	0.260345	-0.228972	0.749355	0.886072	0.938119	NSE3	Component of the SMC5-SMC6 complex
YDR289C	1.004	0.69663	-0.307322	0.480643	0.603886	0.906679	RTT103	Protein involved in transcription termination by RNA polymerase II
YDR290W	1.13586	0.0277161	-1.09926	0.829107	1	0.830786	YDR290W	Dubious open reading frame
YDR291W	0.673894	0.290948	-0.382892	0.687327	0.896272	0.888285	HRQ1	3'-5' DNA helicase of the conserved RecQ family
YDR292C	0.673054	0.431755	-0.241282	0.682398	0.803754	0.947391	SRP101	Signal recognition particle (SRP) receptor alpha subunit
YDR293C	0.505682	-1.11569	-1.62135	0.812691	0.432606	0.27842	SSD1	Translational repressor
YDR294C	0.709554	-0.474026	-1.18355	0.568599	0.696737	0.263964	DPL1	Dihydrosphingosine phosphate lyase
YDR295C	0.990154	0.650413	-0.339662	0.507665	0.648935	0.896185	HDA2	Subunit of HDA1 histone deacetylase complex
YDR296W	1.02226	0.696475	-0.325755	0.462451	0.597047	0.896273	MHR1	Mitochondrial ribosomal protein of the large subunit
YDR297W	0.000264793	0.0949472	0.0946807	1	0.997932	1	SUR2	Sphinganine C4-hydroxylase
YDR298C	0.418513	0.186014	-0.232497	0.771495	0.929038	0.924058	ATP5	Subunit 5 of the stator stalk of mitochondrial F1F0 ATP synthase
YDR299W	1.78053	2.24735	0.466751	0.179906	0.0435141	0.847272	BFR2	Component of the SSU and 90S preribosomes
YDR300C	0.264621	0.609684	0.345031	0.90168	0.625596	0.873575	PRO1	Gamma-glutamyl kinase
YDR301W	0.823937	0.410419	-0.413477	0.53988	0.774094	0.834965	CFT1	RNA-binding subunit of the mRNA cleavage and polyadenylation factor
YDR302W	0.106862	0.469868	0.362974	0.995303	0.726233	0.860775	GPI11	ER membrane protein involved in a late step of GPI anchor assembly
YDR303C	-0.295261	0.0453277	0.340554	0.905223	1	0.898633	RSC3	Component of the RSC chromatin remodeling complex
YDR304C	-0.3523	-0.736621	-0.384318	0.832157	0.513024	0.841404	CPR5	Peptidyl-prolyl cis-trans isomerase (cyclophilin) of the ER
YDR305C	0.229331	-0.0712564	-0.300533	0.923418	1	0.894881	HNT2	Dinucleoside triphosphate hydrolase
YDR306C	0.316721	0.137478	-0.179228	0.863418	0.970227	0.960569	PFU1	F-box protein that regulates pheromone-dependent morphogenesis
YDR307W	-0.197235	-0.91426	-0.716982	0.952355	0.447633	0.672667	PMT7	Putative protein mannosyltransferase similar to Pmt1p
YDR308C	-0.00489912	1.00937	1.01412	1	0.344101	0.451737	SRB7	Subunit of the RNA polymerase II mediator complex
YDR309C	2.33911	-0.124153	-2.46316	0.0820873	0.998999	0.0663024	GIC2	Rho-family GTPase interacting protein and Cdc42p effector
YDR310C	1.44974	0.221131	-1.22846	0.404908	0.957236	0.530927	SUM1	Transcriptional repressor that regulates middle-sporulation genes
YDR311W	1.03327	0.761623	-0.271619	0.497428	0.589474	0.932585	TFB1	Subunit of TFIIH and nucleotide excision repair factor 3 complexes
YDR312W	0.416993	1.19796	0.780745	0.854472	0.380259	0.706535	SSF2	Protein required for ribosomal large subunit maturation
YDR313C	1.61036	0.62656	-0.983702	0.171959	0.644304	0.511163	PIB1	RING-type ubiquitin ligase of the endosomal and vacuolar membranes
YDR314C	-0.61921	-0.489803	0.129342	0.77015	0.810209	1	RAD34	Protein involved in nucleotide excision repair (NER)
YDR315C	0.241352	0.728119	0.486706	0.930253	0.572785	0.812635	IPK1	Inositol 1,3,4,5,6-pentakisphosphate 2-kinase
YDR316W	0.904091	1.45256	0.54836	0.569413	0.218562	0.798901	OMS1	Protein integral to the mitochondrial membrane
YDR316W-A	0.685899	0.430972	-0.25492	0.576184	0.727841	0.904995	YDR316W-A	Retrotransposon TYA Gag gene co-transcribed with TYB Pol
YDR316W-B	1.96969	1.73374	-0.235948	0.11152	0.128035	0.94752	YDR316W-B	Retrotransposon TYA Gag and TYB Pol genes
YDR317W	-0.83516	-0.766789	0.0683649	0.558201	0.531708	1	HIM1	Protein of unknown function involved in DNA repair
YDR318W	-0.705985	-0.493004	0.212959	0.62625	0.729747	0.94752	MCM21	Component of the kinetochore sub-complex COMA
YDR319C	-0.985424	-0.901235	0.0841862	0.463137	0.437938	1	YFT2	Protein needed for ER membrane biosynthesis in response to ER stress
YDR320C	0.597057	0.053235	-0.54375	0.659691	1	0.738914	SWA2	Auxilin-like protein involved in vesicular transport
YDR320C-A	0.601005	0.696428	0.0954187	0.649022	0.525371	1	DAD4	Essential subunit of the Dam1 complex (aka DASH complex)
YDR320W-B	-1.12334	-2.04271	-0.915413	0.514876	0.127037	0.749047	YDR320W-B	Dubious open reading frame
YDR321W	-1.28019	-0.895333	0.384852	0.257696	0.407403	0.845276	ASP1	Cytosolic L-asparaginase, involved in asparagine catabolism
YDR322C-A	0.801183	0.803076	0.00189116	0.544314	0.471291	1	TIM11	Subunit e of mitochondrial F1F0-ATPase
YDR322W	0.58331	0.583139	-0.00017456	0.71073	0.684189	1	MRPL35	Mitochondrial ribosomal protein of the large subunit
YDR323C	0.443832	0.468005	0.0241661	0.806439	0.759676	1	PEP7	Adaptor protein involved in vesicle-mediated vacuolar protein sorting
YDR324C	0.190596	0.785028	0.59438	0.971602	0.612401	0.796969	UTP4	Subunit of U3-containing 90S preribosome and SSU processome complexes
YDR325W	0.182158	0.0975563	-0.0845884	0.955315	0.997932	1	YCG1	Subunit of the condensin complex
YDR326C	0.867811	1.66382	0.795977	0.57902	0.137967	0.658033	YSP2	Sterol-binding protein
YDR327W	0.679801	0.156299	-0.523443	0.578984	0.947633	0.729604	YDR327W	Dubious open reading frame
YDR328C	0.139657	-0.379006	-0.51864	0.986193	0.816153	0.798028	SKP1	Evolutionarily conserved kinetochore protein
YDR329C	0.685251	0.327537	-0.357692	0.642669	0.842748	0.876651	PEX3	Peroxisomal membrane protein (PMP)
YDR330W	1.34834	-0.0118155	-1.36	0.341554	1	0.355867	UBX5	UBX domain-containing protein that interacts with Cdc48p
YDR331W	0.392999	0.285362	-0.107632	0.837554	0.886304	1	GPI8	Catalytic subunit of the ER membrane GPI transamidase complex
YDR332W	0.547028	0.920909	0.373821	0.726761	0.438614	0.870411	IRC3	Double-stranded DNA-dependent helicase of the DExH/D-box family
YDR333C	1.29085	0.872958	-0.417871	0.382939	0.534949	0.870558	RQC1	Component of the ribosome quality control complex (RQC)
YDR334W	0.18299	-0.641481	-0.824353	0.963301	0.642793	0.617768	SWR1	Swi2/Snf2-related ATPase
YDR335W	0.257628	-1.09519	-1.35275	0.918572	0.354491	0.29618	MSN5	Karyopherin
YDR336W	0.39661	0.228718	-0.16787	0.828887	0.916515	0.977384	MRX8	Protein that associates with mitochondrial ribosome
YDR337W	0.148522	0.584422	0.435839	0.980637	0.664488	0.83398	MRPS28	Mitochondrial ribosomal protein of the small subunit
YDR338C	0.655429	-0.291155	-0.94651	0.631755	0.858198	0.482181	YDR338C	Putative protein of unknown function
YDR339C	0.848259	1.92787	1.07955	0.53567	0.0394467	0.409224	FCF1	PINc domain endonuclease
YDR340W	0.882405	1.72968	0.843077	0.80314	0.372837	0.835191	YDR340W	Putative protein of unknown function
YDR341C	0.56809	0.615467	0.0473753	0.713439	0.651078	1	YDR341C	Arginyl-tRNA synthetase
YDR342C	0.641301	-1.40734	-2.04861	0.655377	0.160925	0.0384904	HXT7	High-affinity glucose transporter
YDR343C	0.453353	-1.23914	-1.69246	0.751658	0.189896	0.0812552	HXT6	High-affinity glucose transporter
YDR344C	-1.51093	-3.44581	-1.93102	0.261606	0.00111336	0.209573	YDR344C	Putative protein of unknown function
YDR345C	-0.613058	-0.787554	-0.174495	0.676578	0.520839	0.970036	HXT3	Low affinity glucose transporter of the major facilitator superfamily
YDR346C	0.364152	0.732183	0.368019	0.885739	0.648911	0.901591	SVF1	Protein with a potential role in cell survival pathways
YDR347W	0.746476	0.572091	-0.174379	0.576159	0.645227	0.962696	MRP1	Mitochondrial ribosomal protein of the small subunit
YDR348C	0.3209	-0.567063	-0.887893	0.892202	0.719359	0.608007	PAL1	Protein of unknown function thought to be involved in endocytosis
YDR349C	-0.203333	-1.33525	-1.1319	0.955315	0.255794	0.467869	YPS7	Putative GPI-anchored aspartic protease
YDR350C	0.392068	-0.33477	-0.726801	0.832157	0.84306	0.66975	ATP22	Specific translational activator for the mitochondrial ATP6 mRNA
YDR351W	1.85943	1.07561	-0.783765	0.114701	0.377832	0.649969	SBE2	Protein required for bud growth
YDR352W	-1.44145	-0.911041	0.530389	0.178642	0.390338	0.748486	YPQ2	Putative vacuolar membrane transporter for cationic amino acids
YDR353W	0.409267	-0.00419835	-0.413462	0.758986	1	0.798028	TRR1	Cytoplasmic thioredoxin reductase
YDR354C-A	0	-5.12548e-15	0	1	1	1	YDR354C-A	Dubious open reading frame
YDR354W	-0.355255	0.138824	0.494069	0.830408	0.964694	0.768074	TRP4	Anthranilate phosphoribosyl transferase
YDR355C	-3.05855	1.7082	4.56639	0.676511	0.591218	0.304787	YDR355C	Dubious open reading frame
YDR356W	1.29612	0.762797	-0.533169	0.287391	0.542338	0.779008	SPC110	Inner plaque spindle pole body (SPB) component
YDR357C	0.78437	0.817076	0.0327002	0.556662	0.462616	1	CNL1	Subunit of the BLOC-1 complex involved in endosomal maturation
YDR358W	0.737425	-0.35528	-1.0925	0.624291	0.839295	0.460101	GGA1	Golgi-localized protein with homology to gamma-adaptin
YDR359C	1.26143	0.526391	-0.734914	0.397816	0.756103	0.708816	EAF1	Component of the NuA4 histone acetyltransferase complex
YDR360W	0.651503	1.05084	0.398152	0.766141	0.523917	0.932585	OPI7	Dubious open reading frame
YDR361C	0.0611946	1.1393	1.07801	1	0.323364	0.467869	BCP1	Essential nuclear chaperone for ribosomal protein Rpl23p
YDR362C	0.405407	-0.202083	-0.607419	0.789503	0.924075	0.698843	TFC6	Subunit of RNA polymerase III transcription initiation factor complex
YDR363W	0.237659	0.790788	0.55291	0.946287	0.56958	0.79818	ESC2	Sumo-like domain protein
YDR363W-A	0.30562	0.755317	0.449677	0.858588	0.479137	0.794124	SEM1	19S proteasome regulatory particle lid subcomplex component
YDR364C	0.660972	0.648189	-0.0127855	0.744374	0.725804	1	CDC40	Pre-mRNA splicing factor
YDR365C	1.17942	1.90968	0.730159	0.480928	0.126475	0.73212	ESF1	Nucleolar protein involved in pre-rRNA processing
YDR365W-A	0.583503	0.470207	-0.113293	0.62625	0.673278	0.990003	YDR365W-A	Retrotransposon TYA Gag gene co-transcribed with TYB Pol
YDR365W-B	1.84981	1.4918	-0.358001	0.123222	0.18779	0.891459	YDR365W-B	Retrotransposon TYA Gag and TYB Pol genes
YDR366C	-0.188303	1.24406	1.43147	0.980563	0.266989	0.279968	MOR1	Putative protein of unknown function
YDR367W	-0.879467	-0.186091	0.693344	0.553882	0.948557	0.696803	KEI1	Component of inositol phosphorylceramide (IPC) synthase
YDR368W	-0.394771	-1.0284	-0.633603	0.7838	0.274533	0.658033	YPR1	NADPH-dependent aldo-keto reductase
YDR369C	0.392414	0.866723	0.474178	0.843786	0.510257	0.836742	XRS2	FHA domain-containing component of the Mre11 complex
YDR370C	0.429216	0.870856	0.441598	0.8003	0.457592	0.829263	DXO1	Cytoplasmic 5' exoribonuclease
YDR371C-A	0	-5.12548e-15	0	1	1	1	YDR371C-A	Dubious open reading frame
YDR371W	1.09621	0.425884	-0.670253	0.477338	0.807218	0.738097	CTS2	Putative chitinase
YDR372C	0.48647	0.400603	-0.0858647	0.778396	0.804707	1	VPS74	Golgi PI4K effector, PtdIns4P sensor, and retention receptor
YDR373W	0.535258	0.611132	0.0758702	0.676511	0.58169	1	FRQ1	N-myristoylated calcium-binding protein
YDR374C	0.421934	0.715362	0.292526	0.886464	0.71018	0.953551	PHO92	Posttranscriptional regulator of phosphate and glucose metabolism
YDR374W-A	0.540044	-0.136206	-0.676202	0.668091	0.962916	0.618599	WIP1	Kinetochore localized protein of unknown function
YDR375C	0.582784	0.395059	-0.187713	0.664641	0.773041	0.950863	BCS1	Protein translocase and chaperone required for Complex III assembly
YDR376W	0.560182	0.149485	-0.410679	0.657494	0.951524	0.808058	ARH1	Oxidoreductase of the mitochondrial inner membrane
YDR377W	0.534823	0.440377	-0.0944449	0.749821	0.785011	1	ATP17	Subunit f of the F0 sector of mitochondrial F1F0 ATP synthase
YDR378C	0.259755	0.392104	0.132346	0.901466	0.783875	0.988681	LSM6	Lsm (Like Sm) protein
YDR379C-A	-0.521769	-1.14652	-0.62465	0.677683	0.202686	0.657043	SDH6	Mitochondrial protein involved in assembly of succinate dehydrogenase
YDR379W	1.28767	0.614634	-0.672927	0.297785	0.642389	0.694937	RGA2	GTPase-activating protein for polarity-establishment protein Cdc42p
YDR380W	-1.59593	-1.28526	0.310656	0.141569	0.208762	0.896185	ARO10	Phenylpyruvate decarboxylase
YDR381C-A	1.46537	0.960557	-0.504763	0.185905	0.384538	0.781262	COI1	Mitochondrial assembly factor
YDR381W	0.532793	0.255643	-0.277143	0.695414	0.881636	0.903112	YRA1	Nuclear polyadenylated RNA-binding protein
YDR382W	0.637045	1.46522	0.82817	0.61441	0.0895574	0.515506	RPP2B	Ribosomal protein P2 beta
YDR383C	-0.184941	0.490151	0.674997	0.94308	0.677293	0.621764	NKP1	Central kinetochore protein and subunit of the Ctf19 complex
YDR384C	0.426044	1.21383	0.787756	0.759517	0.178504	0.539906	ATO3	Plasma membrane protein, putative ammonium transporter
YDR385W	-0.962225	-1.17144	-0.209211	0.529164	0.333542	0.956812	EFT2	Elongation factor 2 (EF-2), also encoded by EFT1
YDR386W	0.988123	0.649655	-0.338405	0.477338	0.629633	0.891495	MUS81	Subunit of structure-specific Mms4p-Mus81p endonuclease
YDR387C	-0.48604	-1.15993	-0.673871	0.74727	0.255066	0.668311	CIN10	Putative transporter
YDR388W	0.974517	-0.625067	-1.59956	0.384369	0.564793	0.0835911	RVS167	Calmodulin-binding actin-associated protein
YDR389W	1.11068	0.357057	-0.753549	0.463775	0.848241	0.692537	SAC7	GTPase activating protein (GAP) for Rho1p
YDR390C	1.23731	0.909346	-0.327932	0.463137	0.555982	0.921854	UBA2	Subunit of heterodimeric nuclear SUMO activating enzyme E1 with Aos1p
YDR391C	2.15233	0.751496	-1.40076	0.0186219	0.51485	0.200937	YDR391C	Putative protein of unknown function
YDR392W	1.68867	0.826091	-0.86245	0.185905	0.547648	0.621379	SPT3	Subunit of the SAGA and SAGA-like transcriptional regulatory complexes
YDR393W	-0.781505	-0.64264	0.138853	0.568583	0.602418	0.988209	SHE9	Protein required for normal mitochondrial morphology
YDR394W	0.818271	-0.260716	-1.07895	0.613035	0.912315	0.501862	RPT3	ATPase of the 19S regulatory particle of the 26S proteasome
YDR395W	0.13698	-0.12336	-0.260332	1	1	0.986927	SXM1	Nuclear transport factor (karyopherin)
YDR396W	0.940409	1.71298	0.772489	0.427678	0.0437736	0.556336	YDR396W	Dubious open reading frame unlikely to encode a functional protein
YDR397C	1.09659	1.1577	0.0610926	0.65891	0.588164	1	NCB2	Subunit of a heterodimeric NC2 transcription regulator complex
YDR398W	0.47016	0.812167	0.341976	0.798907	0.540311	0.894881	UTP5	Subunit of U3-containing Small Subunit (SSU) processome complex
YDR399W	0.261825	-0.0352496	-0.297071	0.929655	1	0.920991	HPT1	Dimeric hypoxanthine-guanine phosphoribosyltransferase
YDR400W	-0.763287	-1.37554	-0.612195	0.765972	0.476873	0.860775	URH1	Uridine nucleosidase (uridine-cytidine N-ribohydrolase)
YDR401W	-1.50035	1.57886	3.06766	0.60612	0.266673	0.0737881	YDR401W	Dubious open reading frame
YDR402C	0.377981	-1.79194	-2.16846	0.899322	0.219376	0.182445	DIT2	N-formyltyrosine oxidase
YDR403W	-0.000860779	0.110735	0.11158	1	0.990339	1	DIT1	Sporulation-specific enzyme required for spore wall maturation
YDR404C	-0.458273	-0.736646	-0.278366	0.759193	0.521875	0.904146	RPB7	RNA polymerase II subunit B16
YDR405W	0.943429	0.795697	-0.147712	0.473537	0.495206	0.987376	MRP20	Mitochondrial ribosomal protein of the large subunit
YDR406W	-0.678052	-1.21167	-0.533604	0.601892	0.202419	0.738914	PDR15	Plasma membrane ATP binding cassette (ABC) transporter
YDR406W-A	-0.505995	1.39578	1.89854	0.872076	0.325625	0.251824	YDR406W-A	Dubious open reading frame unlikely to encode a functional protein
YDR407C	-0.507533	-1.02761	-0.520043	0.791688	0.448687	0.823603	TRS120	Component of transport protein particle (TRAPP) complex II
YDR408C	-1.08191	-1.21624	-0.134329	0.368744	0.219376	0.98824	ADE8	Phosphoribosyl-glycinamide transformylase
YDR409W	0.35522	-0.698151	-1.0532	0.886556	0.669396	0.561455	SIZ1	SUMO E3 ligase
YDR410C	-0.675517	-0.0994906	0.576002	0.582073	0.988871	0.696803	STE14	Farnesyl cysteine-carboxyl methyltransferase
YDR411C	-1.4595	-2.18664	-0.727125	0.180581	0.0129383	0.62856	DFM1	Endoplasmic reticulum (ER) localized protein
YDR412W	1.44122	2.22199	0.780643	0.574286	0.255582	0.83398	RRP17	5' exoribonuclease required for 5' end processing of pre-60S rRNA
YDR413C	0.685847	2.23449	1.54827	0.652264	0.0164968	0.182445	YDR413C	Dubious open reading frame
YDR414C	-0.461906	-0.752909	-0.290976	0.82088	0.606199	0.927349	ERD1	Predicted membrane protein required for lumenal ER protein retention
YDR415C	0.269549	-0.193213	-0.462723	0.90168	0.940414	0.812635	YDR415C	Putative aminopeptidase
YDR416W	1.2131	0.921666	-0.291404	0.281485	0.387422	0.897086	SYF1	Member of the NineTeen Complex (NTC)
YDR417C	0.737992	0.691019	-0.0469734	0.701918	0.701321	1	YDR417C	Dubious open reading frame
YDR418W	0.675518	1.68582	1.0103	0.602202	0.0542158	0.404801	RPL12B	Ribosomal 60S subunit protein L12B
YDR419W	0.716171	0.379208	-0.336923	0.636218	0.814794	0.894881	RAD30	DNA polymerase eta
YDR420W	1.1285	0.277883	-0.850584	0.426246	0.891766	0.610316	HKR1	Mucin family member that functions as an osmosensor in the HOG pathway
YDR421W	-0.394729	-1.1272	-0.732381	0.825309	0.295586	0.646944	ARO80	Zinc finger transcriptional activator of the Zn2Cys6 family
YDR422C	1.05433	-0.107927	-1.16214	0.507714	1	0.479	SIP1	One of three alternate beta-subunits of the Snf1p kinase complex
YDR423C	0.637188	0.591099	-0.046087	0.65128	0.639962	1	CAD1	AP-1-like basic leucine zipper (bZIP) transcriptional activator
YDR424C	0.163472	0.350967	0.187481	0.954824	0.795024	0.946402	DYN2	Cytoplasmic light chain dynein, microtubule motor protein
YDR425W	0.355081	1.16006	0.804855	0.872076	0.348131	0.658033	SNX41	Sorting nexin
YDR426C	0.0413402	0.779225	0.737149	1	0.629479	0.749887	YDR426C	Dubious open reading frame
YDR427W	0.104102	0.214827	0.110719	0.997432	0.91637	0.999611	RPN9	Non-ATPase regulatory subunit of the 26S proteasome
YDR428C	-0.067037	-0.783761	-0.716623	1	0.52059	0.661364	BNA7	Formylkynurenine formamidase
YDR429C	0.441996	0.766412	0.324404	0.775928	0.510402	0.885049	TIF35	eIF3g subunit of the eukaryotic translation initiation factor 3 (eIF3)
YDR430C	1.14508	0.312351	-0.832674	0.28219	0.823416	0.51304	CYM1	Lysine-specific metalloprotease of the pitrilysin family
YDR431W	-3.63961	-0.260657	3.19311	0.564103	1	0.71654	YDR431W	Dubious open reading frame
YDR432W	0.548386	0.0988941	-0.44947	0.805879	1	0.880568	NPL3	RNA-binding protein
YDR433W	0.7979	2.02259	1.22268	0.743482	0.16114	0.561799	YDR433W	Dubious open reading frame
YDR434W	-0.474934	-0.35005	0.124881	0.788223	0.83923	0.999611	GPI17	Transmembrane protein
YDR435C	-0.471656	-1.39947	-0.927737	0.773269	0.18521	0.536261	PPM1	Carboxyl methyltransferase
YDR436W	0.873237	-0.58447	-1.45762	0.458141	0.606199	0.132209	PPZ2	Serine/threonine protein phosphatase Z, isoform of Ppz1p
YDR437W	-0.313242	-0.971019	-0.657589	0.883358	0.420569	0.71654	GPI19	Subunit of GPI-GlcNAc transferase involved in synthesis of GlcNAc-PI
YDR438W	0.0267229	-0.370969	-0.397666	1	0.797302	0.837541	THI74	Mitochondrial transporter repressible by thiamine
YDR439W	0.729165	1.23418	0.504894	0.677683	0.355255	0.838969	LRS4	Nucleolar protein that forms a complex with Csm1p
YDR440W	0.925733	0.822622	-0.103096	0.571263	0.568079	1	DOT1	Nucleosomal histone H3-Lys79 methylase
YDR441C	-0.294828	-0.364374	-0.0695436	0.887468	0.81276	1	APT2	Potential adenine phosphoribosyltransferase
YDR442W	0.292355	-0.456483	-0.748275	0.90168	0.797376	0.689149	YDR442W	Dubious open reading frame
YDR443C	1.29272	-0.619652	-1.91199	0.525709	0.782222	0.292674	SSN2	Subunit of the RNA polymerase II mediator complex
YDR444W	0.767873	0.340981	-0.426835	0.613802	0.846733	0.852245	YDR444W	Putative hydrolase acting on ester bonds
YDR445C	4.54838	6.62907	2.06435	0.381521	0.038105	0.536026	YDR445C	Dubious open reading frame
YDR446W	0.874828	2.13781	1.25802	0.83827	0.178523	0.553585	ECM11	Meiosis-specific protein
YDR447C	0.369114	1.39532	1.0262	0.832157	0.15764	0.439452	RPS17B	Ribosomal protein 51 (rp51) of the small (40s) subunit
YDR448W	1.29174	0.567927	-0.723695	0.361158	0.720804	0.705214	ADA2	Transcription coactivator
YDR449C	1.09343	2.90947	1.81571	0.558238	0.0204067	0.249814	UTP6	Nucleolar protein
YDR450W	0.550845	1.56151	1.01066	0.681231	0.0814367	0.413186	RPS18A	Protein component of the small (40S) ribosomal subunit
YDR451C	0.443901	-0.277694	-0.721501	0.829224	0.905172	0.712161	YHP1	Homeobox transcriptional repressor
YDR452W	0.24561	-0.365331	-0.610923	0.918915	0.813371	0.727452	PPN1	Dual endo- and exopolyphosphatase with a role in phosphate metabolism
YDR453C	1.96141	0.444185	-1.51713	0.0183516	0.716676	0.100383	TSA2	Stress inducible cytoplasmic thioredoxin peroxidase
YDR454C	0.0770406	-0.125483	-0.202521	1	0.975453	0.94368	GUK1	Guanylate kinase
YDR455C	-0.978287	-1.95756	-0.979077	0.636218	0.192344	0.682962	YDR455C	Dubious open reading frame
YDR456W	-0.821618	-1.04047	-0.218848	0.525709	0.302272	0.938119	NHX1	Na+/H+ and K+/H+ exchanger
YDR457W	0.750964	-0.158198	-0.909133	0.566803	0.953964	0.487969	TOM1	E3 ubiquitin ligase of the hect-domain class
YDR458C	1.07787	1.33945	0.261543	0.516027	0.301005	0.946339	HEH2	Inner nuclear membrane (INM) protein
YDR459C	-0.0353741	-0.576514	-0.541112	1	0.634881	0.742517	PFA5	Palmitoyltransferase with autoacylation activity
YDR460W	1.26171	0.610618	-0.65098	0.341295	0.670444	0.723462	TFB3	Subunit of TFIIH and nucleotide excision repair factor 3 complexes
YDR461C-A	0.622577	0.201657	-0.420829	0.683687	0.943824	0.856575	CMI8	Putative cytosolic protein of unknown function
YDR461W	1.71903	2.17737	0.457816	0.141569	0.0229583	0.813742	MFA1	Mating pheromone a-factor
YDR462W	1.02031	0.713469	-0.306811	0.394094	0.530314	0.8913	MRPL28	Mitochondrial ribosomal protein of the large subunit
YDR463W	0.847362	0.60729	-0.240057	0.632114	0.727529	0.955366	STP1	Transcription factor
YDR464C-A	0	-5.12548e-15	0	1	1	1	YDR464C-A	Dubious open reading frame unlikely to encode a functional protein
YDR464W	1.80764	1.48768	-0.319922	0.143664	0.200925	0.909436	SPP41	Protein of unknown function
YDR465C	1.07896	2.13936	1.06031	0.483959	0.0496762	0.515296	RMT2	Arginine N5 methyltransferase
YDR466W	0.673977	0.432926	-0.24102	0.677085	0.802261	0.947391	PKH3	Protein kinase with similarity to mammalian PDK1 and yeast Pkh1p/Phk2p
YDR467C	0.943568	-0.0102444	-0.953103	0.656969	1	0.705403	YDR467C	Dubious open reading frame
YDR468C	0.366557	0.302679	-0.0638734	0.846062	0.868571	1	TLG1	Essential t-SNARE that mediates fusion of vesicles with the late Golgi
YDR469W	0.145146	1.35014	1.20483	0.986193	0.238429	0.413186	SDC1	Subunit of the COMPASS (Set1C) complex
YDR470C	0.417486	-0.136558	-0.553974	0.830283	0.983007	0.786967	UGO1	Outer membrane component of the mitochondrial fusion machinery
YDR471W	0.945837	1.52741	0.581565	0.436396	0.0895401	0.710005	RPL27B	Ribosomal 60S subunit protein L27B
YDR472W	0.364802	0.49411	0.129295	0.821492	0.687491	0.988663	TRS31	Core component of transport protein particle (TRAPP) complexes I-III
YDR473C	0.524068	1.03868	0.51438	0.808896	0.485764	0.843522	PRP3	Splicing factor
YDR475C	0.899529	-0.0142805	-0.91373	0.459905	1	0.476621	JIP4	Protein of unknown function
YDR476C	-0.527283	-1.08166	-0.554371	0.682156	0.24589	0.7158	YDR476C	Putative protein of unknown function
YDR477W	1.10977	0.501349	-0.608372	0.47629	0.767488	0.775955	SNF1	AMP-activated S/T protein kinase
YDR478W	0.624331	0.646554	0.0222032	0.661578	0.600644	1	SNM1	Ribonuclease MRP complex subunit
YDR479C	0.613171	-0.53419	-1.1473	0.616357	0.632164	0.267232	PEX29	ER-resident protein involved in peroxisomal biogenesis
YDR480W	-1.18987	-1.8106	-0.620611	0.248891	0.0254416	0.664865	DIG2	MAP kinase-responsive inhibitor of the Ste12p transcription factor
YDR481C	-1.40237	-1.73735	-0.334969	0.310305	0.125503	0.901591	PHO8	Repressible vacuolar alkaline phosphatase
YDR482C	1.54199	1.27371	-0.268265	0.169099	0.217474	0.91731	CWC21	Protein involved in RNA splicing by the spliceosome
YDR483W	-0.106089	-0.447139	-0.341047	1	0.766945	0.885874	KRE2	Alpha1,2-mannosyltransferase of the Golgi
YDR484W	0.825458	0.636067	-0.189364	0.59261	0.659027	0.970246	VPS52	Component of the GARP (Golgi-associated retrograde protein) complex
YDR485C	1.90644	1.42276	-0.483585	0.112093	0.22043	0.829881	VPS72	Htz1p-binding component of the SWR1 complex
YDR486C	0.518483	0.355897	-0.162575	0.708474	0.803754	0.970246	VPS60	Protein involved in late endosome to vacuole transport
YDR487C	0.0888244	0.321053	0.232226	1	0.808266	0.918722	RIB3	3,4-dihydroxy-2-butanone-4-phosphate synthase (DHBP synthase)
YDR488C	1.09157	-0.584806	-1.67576	0.538794	0.76639	0.289062	PAC11	Dynein intermediate chain, microtubule motor protein
YDR489W	-0.169378	-0.675192	-0.50575	0.966669	0.598584	0.795629	SLD5	Subunit of the GINS complex (Sld5p, Psf1p, Psf2p, Psf3p)
YDR490C	0.14968	-1.41281	-1.56235	0.960045	0.0898448	0.0831699	PKH1	Serine/threonine protein kinase
YDR491C	-1.64894	-0.267764	1.38096	0.479461	0.959857	0.599023	YDR491C	Dubious open reading frame
YDR492W	-0.649047	-0.129775	0.519265	0.66291	0.981783	0.791498	IZH1	Membrane protein involved in zinc ion homeostasis
YDR493W	0.392561	0.509851	0.117269	0.817634	0.69907	0.997577	MZM1	Protein required for assembly of the cytochrome bc(1) complex
YDR494W	0.965014	0.969949	0.00492717	0.492543	0.41456	1	RSM28	Mitochondrial ribosomal protein of the small subunit
YDR495C	1.07158	1.3643	0.292623	0.48317	0.254621	0.924133	VPS3	Component of CORVET membrane tethering complex
YDR496C	1.07712	2.40777	1.33053	0.482492	0.0242683	0.359793	PUF6	Pumilio-homology domain protein
YDR497C	-1.31183	-1.49416	-0.182333	0.310837	0.166538	0.969773	ITR1	Myo-inositol transporter
YDR498C	-1.13297	-1.84764	-0.714629	0.428228	0.081526	0.698524	SEC20	Membrane glycoprotein v-SNARE
YDR499W	1.28137	1.23512	-0.0462611	0.363528	0.304964	1	LCD1	Essential protein required for the DNA integrity checkpoint pathways
YDR500C	0.923219	1.41001	0.486786	0.423888	0.103886	0.753773	RPL37B	Ribosomal 60S subunit protein L37B
YDR501W	-0.822314	-1.30291	-0.480506	0.541586	0.186717	0.794337	PLM2	Putative transcription factor, contains Forkhead Associated domain
YDR502C	-0.450158	-1.63193	-1.18176	0.842479	0.217041	0.515296	SAM2	S-adenosylmethionine synthetase
YDR503C	-0.75689	-1.12275	-0.365812	0.632533	0.362266	0.888285	LPP1	Lipid phosphate phosphatase
YDR504C	1.36947	0.687075	-0.682027	0.457579	0.732428	0.792402	SPG3	Protein required for high temperature survival during stationary phase
YDR505C	1.18753	0.43699	-0.750478	0.560695	0.858666	0.781226	PSP1	Asn and gln rich protein of unknown function
YDR506C	-0.583802	-0.840489	-0.256653	0.661578	0.426164	0.911112	GMC1	Protein involved in meiotic progression
YDR507C	1.29567	0.49725	-0.798246	0.432372	0.797261	0.709034	GIN4	Protein kinase involved in bud growth and assembly of the septin ring
YDR508C	0.129575	-0.793726	-0.923291	0.993528	0.569769	0.586331	GNP1	Broad specificity amino acid permease
YDR509W	0.0774469	-1.33562	-1.41261	1	0.32375	0.382086	YDR509W	Dubious open reading frame
YDR510C-A	0.935014	1.15811	0.222941	0.496347	0.282899	0.950777	YDR510C-A	Dubious open reading frame unlikely to encode a functional protein
YDR510W	0.466707	0.476133	0.00942524	0.749355	0.714439	1	SMT3	Ubiquitin-like protein of the SUMO family
YDR511W	0.185241	-0.3124	-0.497602	0.940409	0.813812	0.742517	SDH7	Mitochondrial protein involved in assembly of succinate dehydrogenase
YDR512C	1.26674	0.353946	-0.912749	0.216629	0.795241	0.457393	EMI1	Non-essential protein of unknown function
YDR513W	0.889176	-0.286741	-1.1759	0.427678	0.834528	0.24533	GRX2	Cytoplasmic glutaredoxin
YDR514C	1.81101	1.39761	-0.413345	0.129118	0.219376	0.860775	YDR514C	Protein of unknown function that localizes to mitochondria
YDR515W	0.768526	1.53496	0.766179	0.669308	0.232764	0.71873	SLF1	RNA binding protein that associates with polysomes
YDR516C	-0.0518945	-2.40698	-2.355	1	0.00212802	0.00461751	EMI2	Hexokinase expressed during growth with low glucose levels
YDR517W	-0.536291	-1.93289	-1.39655	0.669308	0.0153483	0.148217	GRH1	Acetylated cis-Golgi protein, homolog of human GRASP65
YDR518W	-1.35895	-1.46181	-0.102854	0.206778	0.11536	1	EUG1	Protein disulfide isomerase of the endoplasmic reticulum lumen
YDR519W	-1.18594	-1.74268	-0.556715	0.320682	0.0621443	0.742677	FPR2	Membrane-bound peptidyl-prolyl cis-trans isomerase (PPIase)
YDR520C	0.150732	0.26817	0.117423	0.977955	0.888035	0.999611	URC2	Putative Zn(II)2Cys6 motif containing transcription factor
YDR521W	0.801177	-0.630004	-1.42485	0.804533	0.842189	0.589819	YDR521W	Dubious ORF that overlaps YDR520C
YDR522C	-2.35676	-1.2685	1.08794	0.00769436	0.192417	0.39859	SPS2	Protein expressed during sporulation
YDR523C	1.17709	0.17741	-0.998905	0.397915	0.978438	0.536026	SPS1	STE20-family GCKIII protein kinase
YDR524C	0.168066	0.249823	0.0817499	0.975513	0.921734	1	AGE1	ADP-ribosylation factor (ARF) GTPase activating protein (GAP) effector
YDR524C-A	-1.07952	-0.33982	0.73969	0.706888	0.948557	0.860221	YDR524C-A	Dubious open reading frame unlikely to encode a functional protein
YDR524C-B	-0.692185	0.0770952	0.76928	0.581465	1	0.562394	YDR524C-B	Putative protein of unknown function
YDR524W-C	-0.735254	0.884833	1.62008	0.525709	0.335187	0.0613154	YDR524W-C	Putative protein of unknown function
YDR525W	1.16706	0.568316	-0.596679	0.582241	0.896453	0.881846	API2	Putative protein of unknown function
YDR525W-A	-0.930122	-0.0810007	0.849065	0.395571	1	0.480788	SNA2	Protein of unknown function
YDR526C	0.30189	0.870336	0.567849	0.929655	0.58169	0.83398	YDR526C	Dubious open reading frame
YDR527W	0.728051	1.07716	0.349061	0.632114	0.35907	0.88841	RBA50	Protein involved in transcription
YDR528W	-0.0946415	-0.498182	-0.403414	1	0.787335	0.888229	HLR1	Protein involved in regulation of cell wall composition and integrity
YDR529C	0.955604	0.444021	-0.511573	0.561787	0.803754	0.830786	QCR7	Subunit 7 of ubiquinol cytochrome-c reductase (Complex III)
YDR530C	0.606151	-0.426483	-1.03258	0.641471	0.740951	0.377951	APA2	Diadenosine 5',5'''-P1,P4-tetraphosphate phosphorylase II
YDR531W	0.179935	0.747368	0.567409	0.958402	0.541674	0.748551	CAB1	Pantothenate kinase, ATP:D-pantothenate 4'-phosphotransferase
YDR532C	0.700477	1.591	0.890142	0.720781	0.233797	0.672667	KRE28	Subunit of a kinetochore-microtubule binding complex
YDR533C	1.58245	0.209746	-1.37268	0.0609596	0.894547	0.126266	HSP31	Methylglyoxalase that converts methylglyoxal to D-lactate
YDR534C	0.213668	-0.776881	-0.990298	0.948171	0.5542	0.525757	FIT1	Mannoprotein that is incorporated into the cell wall
YDR535C	-1.59233	-1.99858	-0.404321	0.463775	0.285038	0.957244	YDR535C	Dubious open reading frame
YDR536W	-0.105951	-0.771853	-0.665752	0.993593	0.454851	0.629524	STL1	Glycerol proton symporter of the plasma membrane
YDR537C	-1.66042	-0.535443	1.12451	0.463775	0.842189	0.692925	YDR537C	Dubious open reading frame
YDR538W	-0.687814	-0.898783	-0.210929	0.661578	0.488507	0.956812	PAD1	Phenylacrylic acid decarboxylase
YDR539W	0.151667	0.0178678	-0.133788	0.979906	1	0.993753	FDC1	Ferulic acid decarboxylase
YDR540C	-1.55019	-0.979333	0.570448	0.324151	0.518727	0.838969	IRC4	Protein similar to bacterial secreted DfsB proteins
YDR541C	0.20377	-0.803559	-1.00728	0.954084	0.544052	0.525419	YDR541C	Aldehyde reductase
YDR542W	2.03087	0.188449	-1.83614	0.1434	1	0.216012	PAU10	Protein of unknown function
YDR543C	0	-5.12548e-15	0	1	1	1	YDR543C	Dubious open reading frame
YDR544C	-0.741761	-0.770566	-0.02813	0.969507	0.959787	1	YDR544C	Dubious open reading frame
YDR545C-A	0	-5.12548e-15	0	1	1	1	YDR545C-A	Dubious open reading frame
YDR545W	-0.23137	-1.45952	-1.22811	0.929655	0.156533	0.341142	YRF1-1	Helicase encoded by the Y' element of subtelomeric regions
YEL001C	-0.101045	-0.0697645	0.0312805	0.999327	1	1	IRC22	Protein of unknown function
YEL002C	-0.377032	-0.539183	-0.162149	0.82124	0.665919	0.970036	WBP1	Beta subunit of the oligosaccharyl transferase glycoprotein complex
YEL003W	-0.0284195	1.31604	1.34424	1	0.257512	0.344367	GIM4	Subunit of the heterohexameric cochaperone prefoldin complex
YEL004W	-0.203636	0.236645	0.440205	0.963444	0.929038	0.860775	YEA4	Uridine diphosphate-N-acetylglucosamine (UDP-GlcNAc) transporter
YEL005C	0.589446	0.499451	-0.0899839	0.737331	0.767112	1	VAB2	Subunit of the BLOC-1 complex involved in endosomal maturation
YEL006W	-0.313265	-0.578429	-0.265152	0.874999	0.659903	0.919078	YEA6	Mitochondrial NAD+ transporter
YEL007W	0.715107	-0.383402	-1.09846	0.62625	0.805066	0.429642	MIT1	Transcriptional regulator of pseudohyphal growth
YEL008C-A	0	-5.12548e-15	0	1	1	1	YEL008C-A	Protein of unknown function
YEL008W	0.126713	-0.691925	-0.817717	1	0.629633	0.638437	YEL008W	Putative protein of unknown function
YEL009C	0.91207	0.998111	0.0860405	0.457275	0.314276	1	GCN4	bZIP transcriptional activator of amino acid biosynthetic genes
YEL009C-A	0.819854	-0.118042	-0.935349	0.743441	1	0.763765	YEL009C-A	Putative protein of unknown function
YEL010W	-2.14508	-1.02429	1.11378	0.372763	0.670295	0.771985	YEL010W	Dubious open reading frame
YEL011W	0.209762	-1.62756	-1.83722	0.924208	0.056536	0.03867	GLC3	Glycogen branching enzyme, involved in glycogen accumulation
YEL012W	0.986589	-0.301988	-1.28841	0.434698	0.852419	0.262604	UBC8	Ubiquitin-conjugating enzyme that regulates gluconeogenesis
YEL013W	-0.714621	-1.07377	-0.359137	0.677683	0.437383	0.90086	VAC8	Vacuole-specific Myo2p receptor
YEL014C	0.772946	0.607354	-0.165428	0.652264	0.710327	0.981782	YEL014C	Putative protein of unknown function
YEL015W	0.730355	0.251966	-0.478357	0.585496	0.88744	0.793927	EDC3	Non-essential conserved protein with a role in mRNA decapping
YEL016C	0.288911	-0.245311	-0.534184	0.886464	0.896216	0.760112	NPP2	Nucleotide pyrophosphatase/phosphodiesterase
YEL017C-A	-0.834254	0.312523	1.14676	0.612009	0.881636	0.47774	PMP2	Proteolipid associated with plasma membrane H(+)-ATPase (Pma1p)
YEL017W	-0.81972	-1.13972	-0.31999	0.528742	0.247571	0.882404	GTT3	Protein of unknown function may be involved in glutathione metabolism
YEL018C-A	-1.68358	0.874388	2.55091	0.59932	0.803271	0.401931	YEL018C-A	Dubious open reading frame
YEL018W	0.713476	1.3898	0.67614	0.69083	0.288531	0.755447	EAF5	Non-essential subunit of the NuA4 acetyltransferase complex
YEL019C	0.787373	-0.262042	-1.04768	0.738616	0.972251	0.69386	MMS21	Highly conserved SUMO E3 ligase subunit of SMC5-SMC6 complex
YEL020C	0.397678	-0.758335	-1.15588	0.832157	0.559133	0.413727	PXP1	Peroxisomal matrix protein
YEL020C-B	0.333973	1.02993	0.695816	0.887468	0.419393	0.714741	YEL020C-B	Dubious open reading frame
YEL020W-A	0.327266	1.58626	1.25881	0.8572	0.0869406	0.273332	TIM9	Essential protein of the mitochondrial intermembrane space
YEL021W	-1.75743	-1.88878	-0.131346	0.0637778	0.0277843	0.986927	URA3	Orotidine-5'-phosphate (OMP) decarboxylase
YEL022W	1.33308	0.728652	-0.604374	0.230184	0.531208	0.709034	GEA2	Guanine nucleotide exchange factor for ADP ribosylation factors (ARFs)
YEL023C	0.04281	-1.18652	-1.22908	1	0.347954	0.428661	YEL023C	Putative protein of unknown function
YEL024W	0.786002	-0.253224	-1.0392	0.671383	0.93527	0.593954	RIP1	Ubiquinol-cytochrome-c reductase
YEL025C	0.305282	-0.317937	-0.62317	0.8982	0.87252	0.748486	YEL025C	Putative protein of unknown function
YEL026W	0.587041	2.25817	1.67112	0.64639	0.00372857	0.0699763	SNU13	RNA binding protein
YEL027W	-0.242298	-0.0561396	0.186158	0.911095	1	0.955227	VMA3	Proteolipid subunit c of the V0 domain of vacuolar H(+)-ATPase
YEL028W	-0.474847	-0.40346	0.0713718	0.751658	0.780886	1	YEL028W	Putative protein of unknown function
YEL029C	0.095534	0.567557	0.471996	1	0.701284	0.829296	BUD16	Putative pyridoxal kinase
YEL030C-A	-1.5845	-5.53755	-3.75041	0.491167	0.0359739	0.583912	YEL030C-A	Protein of unknown function
YEL030W	0.677915	-0.199604	-0.877232	0.644027	0.9421	0.557499	ECM10	Heat shock protein of the Hsp70 family
YEL031W	-2.02383	-1.79958	0.224247	0.0543511	0.0693187	0.944213	SPF1	P-type ATPase, ion transporter of the ER membrane
YEL032C-A	0	-5.12548e-15	0	1	1	1	YEL032C-A	Protein of unknown function
YEL032W	0.284289	-0.417647	-0.701902	0.884372	0.766945	0.644519	MCM3	Protein involved in DNA replication
YEL033W	0.131678	1.11599	0.984266	0.986193	0.297799	0.482896	MTC7	Protein of unknown function
YEL034C-A	0.43059	-0.108652	-0.539242	0.7838	0.988871	0.749566	YEL034C-A	Dubious open reading frame
YEL034W	0.188932	0.606165	0.41722	0.939963	0.584716	0.80858	HYP2	Translation elongation factor eIF-5A
YEL035C	0.379689	-0.913076	-1.29145	0.843786	0.477076	0.372367	UTR5	Protein of unknown function
YEL036C	-0.0128468	-0.411727	-0.398867	1	0.797871	0.860775	ANP1	Subunit of the alpha-1,6 mannosyltransferase complex
YEL037C	0.998951	4.51556e-06	-0.998872	0.510442	1	0.536026	RAD23	Protein with ubiquitin-like N terminus
YEL038W	-0.325369	-1.19286	-0.867461	0.838103	0.190223	0.486699	UTR4	Protein with sequence similarity to acireductone synthases
YEL039C	1.11624	-0.742073	-1.85778	0.359573	0.541675	0.0714655	CYC7	Cytochrome c isoform 2, expressed under hypoxic conditions
YEL040W	-1.74172	-1.17737	0.564341	0.188058	0.361966	0.798028	UTR2	Chitin transglycosylase
YEL041W	-0.432551	-0.934451	-0.501817	0.828634	0.476611	0.821227	YEF1	ATP-NADH kinase
YEL042W	-0.142848	0.0549039	0.197748	0.976161	1	0.948561	GDA1	Guanosine diphosphatase located in the Golgi
YEL043W	1.16187	0.329922	-0.831909	0.454744	0.87542	0.658033	GTA1	Protein of unknown function
YEL044W	0.73526	0.468352	-0.266892	0.560695	0.707144	0.903436	IES6	Component of the INO80 chromatin remodeling complex
YEL045C	-0.356567	0.120235	0.476758	0.923418	1	0.894881	YEL045C	Dubious open reading frame
YEL046C	-0.429433	0.140415	0.569845	0.868578	0.991982	0.83398	GLY1	Threonine aldolase
YEL047C	-0.692309	-1.805	-1.11268	0.59261	0.038105	0.340422	FRD1	Soluble fumarate reductase
YEL048C	-0.584126	0.41351	0.997445	0.766916	0.834195	0.60166	TCA17	Component of transport protein particle (TRAPP) complex II
YEL049W	1.57652	1.19582	-0.380552	0.251732	0.344219	0.891292	PAU2	Member of the seripauperin multigene family
YEL050C	0.742717	0.391907	-0.350783	0.661578	0.833508	0.901213	RML2	Mitochondrial ribosomal protein of the large subunit (L2)
YEL050W-A	1.29474	1.5038	0.208801	0.38612	0.223961	0.981782	YEL050W-A	Dubious open reading frame unlikely to encode a functional protein
YEL051W	-0.250313	0.582164	0.832462	0.906157	0.63444	0.551312	VMA8	Subunit D of the V1 peripheral membrane domain of V-ATPase
YEL052W	0.261467	-0.311463	-0.572916	0.874999	0.804707	0.675345	AFG1	Protein that may act as a chaperone for cytochrome c oxidase subunits
YEL053C	0.024026	0.172119	0.148078	1	0.954431	0.986927	MAK10	Non-catalytic subunit of the NatC N-terminal acetyltransferase
YEL053W-A	0.957692	0.453709	-0.503972	0.632114	0.83923	0.870558	YEL053W-A	Dubious open reading frame
YEL054C	0.839305	1.22688	0.387577	0.517699	0.21149	0.842117	RPL12A	Ribosomal 60S subunit protein L12A
YEL055C	0.0521739	-0.0778404	-0.130007	1	1	0.993295	POL5	Protein involved in 60S assembly and pre-40S AFs recycling
YEL056W	0.815495	0.0868969	-0.728541	0.531343	1	0.61886	HAT2	Subunit of the Hat1p-Hat2p histone acetyltransferase complex
YEL057C	-0.895869	-0.849567	0.0462954	0.531343	0.486214	1	SDD1	Protein of unknown function
YEL058W	-0.619839	-1.80029	-1.18043	0.636218	0.0368823	0.285563	PCM1	Essential N-acetylglucosamine-phosphate mutase
YEL059C-A	0.661748	0.548112	-0.113625	0.617546	0.652798	0.997577	SOM1	Subunit of the mitochondrial inner membrane peptidase (IMP)
YEL059W	-0.222016	-1.25293	-1.03014	0.951317	0.297594	0.530491	HHY1	Putative protein of unknown function
YEL060C	0.894587	-0.952815	-1.84739	0.567138	0.467891	0.132342	PRB1	Vacuolar proteinase B (yscB) with H3 N-terminal endopeptidase activity
YEL061C	0.993539	1.99722	1.00319	0.639613	0.175911	0.664865	CIN8	Bipolar kinesin motor protein
YEL062W	0.905089	0.0553956	-0.84955	0.590751	1	0.661364	NPR2	Subunit of the Iml1p/SEACIT complex
YEL063C	-0.810969	-0.952522	-0.141551	0.662469	0.541675	1	CAN1	Plasma membrane arginine permease
YEL064C	-1.12431	-0.99406	0.130243	0.468902	0.466918	1	AVT2	Putative transporter
YEL065W	-1.93167	-2.147	-0.215324	0.16774	0.0741247	0.967574	SIT1	Ferrioxamine B transporter
YEL066W	-0.173601	-0.643683	-0.470049	0.950143	0.551266	0.771985	HPA3	D-Amino acid N-acetyltransferase that detoxifies D-amino acids
YEL067C	0.497379	-0.849697	-1.34658	0.854621	0.665376	0.534025	YEL067C	Putative protein of unknown function
YEL068C	-0.10422	-0.507358	-0.403073	1	0.773761	0.881846	YEL068C	Protein of unknown function
YEL069C	0.192475	-1.15269	-1.34237	0.972686	0.399469	0.392225	HXT13	Putative transmembrane polyol transporter
YEL070W	1.00549	-1.16462	-2.16949	0.43523	0.276298	0.0292808	DSF1	Mannitol dehydrogenase
YEL071W	-0.925751	-0.878602	0.0471492	0.55485	0.5136	1	DLD3	2-hydroxyglutarate transhydrogenase, and minor D-lactate dehydrogenase
YEL072W	-0.156576	-0.000482953	0.156055	0.985921	1	0.988681	RMD6	Protein required for sporulation
YEL073C	0.698544	-0.525372	-1.22388	0.677683	0.7539	0.444852	YEL073C	Putative protein of unknown function
YEL074W	0.657261	-0.649617	-1.30569	0.682133	0.682412	0.377951	YEL074W	Dubious open reading frame
YEL075C	-0.70476	-1.79355	-1.08749	0.664755	0.125261	0.53802	YEL075C	Putative protein of unknown function
YEL075W-A	-0.774119	-2.11466	-1.33833	0.708474	0.145771	0.532064	YEL075W-A	Dubious open reading frame
YEL076C	-0.583087	-1.38796	-0.804178	0.832157	0.45059	0.792402	YEL076C	Putative protein of unknown function
YEL076C-A	-0.722099	-1.36038	-0.635626	0.812693	0.509571	0.888869	YEL076C-A	Putative protein of unknown function
YEL077C	0.150171	-1.42828	-1.57834	0.972686	0.149459	0.145709	YEL077C	Helicase-like protein encoded within the telomeric Y' element
YEL077W-A	0	-5.12548e-15	0	1	1	1	YEL077W-A	Dubious open reading frame
YER001W	0.718024	0.702606	-0.0154189	0.676578	0.65242	1	MNN1	Alpha-1,3-mannosyltransferase
YER002W	0.475322	1.63934	1.16385	0.825477	0.180877	0.486945	NOP16	Constituent of 66S pre-ribosomal particles
YER003C	-0.925119	-1.10916	-0.184041	0.434698	0.237089	0.949741	PMI40	Mannose-6-phosphate isomerase
YER004W	-0.876411	-1.39185	-0.515436	0.545753	0.191678	0.794149	FMP52	Protein of unknown function
YER005W	-0.290405	-1.02027	-0.729841	0.883208	0.336744	0.629524	YND1	Apyrase with wide substrate specificity
YER006C-A	-0.33794	0.356609	0.691228	1	0.957745	0.850009	YER006C-A	Dubious open reading frame
YER006W	1.11583	1.54459	0.42874	0.396429	0.134128	0.837541	NUG1	GTPase that associates with nuclear 60S pre-ribosomes
YER007C-A	-0.0334583	1.10165	1.13504	1	0.29383	0.373446	TMA20	Protein of unknown function that associates with ribosomes
YER007W	0.221992	0.629417	0.40732	0.951317	0.664281	0.87118	PAC2	Microtubule effector required for tubulin heterodimer formation
YER008C	0.816563	-0.0583549	-0.874842	0.576159	1	0.577377	SEC3	Subunit of the exocyst complex
YER009W	-0.781148	-0.463647	0.317499	0.576662	0.744087	0.894282	NTF2	Nuclear envelope protein
YER010C	0.249177	-0.498969	-0.748114	0.925671	0.742933	0.665259	YER010C	Bifunctional HMG aldolase/oxaloacetate decarboxylase
YER011W	2.6271	1.08563	-1.54117	0.00129627	0.299152	0.132209	TIR1	Cell wall mannoprotein
YER012W	-0.277596	-0.357179	-0.0795781	0.907557	0.835913	1	PRE1	Beta 4 subunit of the 20S proteasome
YER013W	1.13819	0.957037	-0.181132	0.436396	0.461079	0.975452	PRP22	DEAH-box RNA-dependent ATPase/ATP-dependent RNA helicase
YER014C-A	0	-5.12548e-15	0	1	1	1	BUD25	Protein involved in bud-site selection
YER014W	0.616206	0.511564	-0.104633	0.684637	0.731207	1	HEM14	Protoporphyrinogen oxidase
YER015W	-0.137227	-1.02588	-0.88855	0.988341	0.416609	0.597037	FAA2	Medium chain fatty acyl-CoA synthetase
YER016W	0.79987	0.819325	0.0194424	0.572372	0.497944	1	BIM1	Microtubule plus end-tracking protein
YER017C	0.503328	-0.617012	-1.12029	0.804075	0.71058	0.517039	AFG3	Mitochondrial inner membrane m-AAA protease component
YER018C	-0.546715	0.809607	1.35627	0.723405	0.509571	0.271563	SPC25	Component of the kinetochore-associated Ndc80 complex
YER019C-A	-0.0142906	0.451401	0.465684	1	0.70185	0.761357	SBH2	Ssh1p-Sss1p-Sbh2p complex component
YER019W	-0.145803	-0.752766	-0.606947	0.963444	0.448145	0.660768	ISC1	Inositol phosphosphingolipid phospholipase C
YER020W	0.737334	0.223223	-0.514053	0.649628	0.93527	0.817676	GPA2	Nucleotide binding alpha subunit of the heterotrimeric G protein
YER021W	0.0964381	-0.19419	-0.29062	1	0.938568	0.904521	RPN3	Essential non-ATPase regulatory subunit of the 26S proteasome lid
YER022W	0.926209	1.00023	0.0739968	0.587289	0.492731	1	SRB4	Subunit of the RNA polymerase II mediator complex
YER023C-A	0	-5.12548e-15	0	1	1	1	YER023C-A	Dubious open reading frame
YER023W	-0.441449	-0.861911	-0.420459	0.728915	0.351943	0.791712	PRO3	Delta 1-pyrroline-5-carboxylate reductase
YER024W	0.86379	0.343734	-0.52003	0.500046	0.810209	0.754056	YAT2	Carnitine acetyltransferase
YER025W	0.72963	0.411152	-0.31847	0.64639	0.804707	0.904995	GCD11	Gamma subunit of the translation initiation factor eIF2
YER026C	-0.479611	-0.980359	-0.500746	0.743482	0.346293	0.771893	CHO1	Phosphatidylserine synthase
YER027C	0.252716	-1.00731	-1.25989	0.933105	0.447645	0.404256	GAL83	One of three alternate beta-subunits of the Snf1 kinase complex
YER028C	0.207398	-1.07711	-1.2843	0.95004	0.363636	0.344367	MIG3	Transcriptional regulator
YER029C	0.53941	0.740746	0.201288	0.758304	0.600069	0.967574	SMB1	Core Sm protein Sm B
YER030W	0.565334	0.448197	-0.11713	0.706374	0.758795	0.999611	CHZ1	Histone chaperone for Htz1p/H2A-H2B dimer
YER031C	0.280083	-0.471543	-0.751598	0.897066	0.742933	0.637069	YPT31	Rab family GTPase
YER032W	0.664594	-0.0892585	-0.753709	0.69092	1	0.701393	FIR1	Protein involved in 3' mRNA processing
YER033C	1.02014	0.130956	-0.889021	0.487163	0.987841	0.591249	ZRG8	Protein of unknown function
YER034W	1.32631	1.28947	-0.0368506	0.320306	0.255582	1	YER034W	Protein of unknown function
YER035W	1.45604	0.291201	-1.16477	0.140088	0.842466	0.284357	EDC2	RNA-binding protein that directly activates mRNA decapping
YER036C	0.730351	0.385084	-0.345263	0.574455	0.781618	0.863664	ARB1	ATPase of the ATP-binding cassette (ABC) family
YER037W	0.856503	0.271049	-0.585403	0.507901	0.8742	0.71654	PHM8	Lysophosphatidic acid (LPA) phosphatase, nucleotidase
YER038C	0.375713	0.153482	-0.222187	0.871565	0.980126	0.957467	KRE29	Subunit of the SMC5-SMC6 complex
YER038W-A	0	5.05044	4.84091	1	0.101257	0.200937	FMP49	Mitochondrial protein of unknown function
YER039C	-0.269844	-0.97751	-0.707614	0.890431	0.343621	0.630539	HVG1	Protein of unknown function
YER039C-A	-0.32369	-1.32183	-0.997961	0.905759	0.325625	0.596521	YER039C-A	Putative protein of unknown function
YER040W	1.3209	1.35081	0.0299031	0.457579	0.362819	1	GLN3	Transcriptional activator in nitrogen catabolite repression system
YER041W	1.39081	0.0805774	-1.31002	0.371543	1	0.435714	YEN1	Holliday junction resolvase
YER042W	-0.391206	-0.491497	-0.100276	0.832157	0.737148	1	MXR1	Methionine-S-sulfoxide reductase
YER043C	-1.30596	-1.34524	-0.0392761	0.39518	0.294111	1	SAH1	S-adenosyl-L-homocysteine hydrolase
YER044C	-0.720241	-1.2843	-0.564049	0.576159	0.172017	0.719968	ERG28	Endoplasmic reticulum membrane protein
YER044C-A	0.436624	0.577998	0.141222	0.912712	0.841278	1	MEI4	Meiosis-specific protein involved in forming DSBs
YER045C	0.669834	0.364764	-0.305046	0.631326	0.804707	0.896185	ACA1	ATF/CREB family basic leucine zipper (bZIP) transcription factor
YER046W	0.88258	0.907912	0.0253244	0.460155	0.360138	1	SPO73	Meiosis-specific protein required for prospore membrane morphogenesis
YER046W-A	1.71107	0.219116	-1.48928	0.225973	0.981516	0.310755	YER046W-A	Dubious open reading frame
YER047C	2.18742	1.43683	-0.750483	0.0586885	0.223961	0.690275	SAP1	Putative ATPase of the AAA family
YER048C	0.969166	0.303742	-0.665381	0.484694	0.865646	0.702958	CAJ1	Nuclear type II J heat shock protein of the E. coli dnaJ family
YER048W-A	0.20063	-0.276614	-0.477226	0.951155	0.886304	0.814539	ISD11	Cysteine desulfurase (Nfs1p) activator
YER049W	0.73041	0.37826	-0.352139	0.602109	0.803271	0.873575	TPA1	Prolyl hydroxylase
YER050C	0.633028	1.26596	0.632866	0.676511	0.242403	0.720286	RSM18	Mitochondrial ribosomal protein of the small subunit
YER051W	0.662193	0.37444	-0.287711	0.613802	0.785367	0.897499	JHD1	JmjC domain family histone demethylase specific for H3-K36
YER052C	-0.804349	-0.588209	0.216139	0.624109	0.711414	0.957248	HOM3	Aspartate kinase (L-aspartate 4-P-transferase)
YER053C	1.55459	-0.00698201	-1.56151	0.140088	1	0.13835	PIC2	Mitochondrial copper and phosphate carrier
YER053C-A	3.16084	1.58608	-1.57451	0.00295103	0.192344	0.251824	YER053C-A	Protein of unknown function
YER054C	1.49268	-1.10767	-2.59911	0.320682	0.452612	0.0387379	GIP2	Putative regulatory subunit of protein phosphatase Glc7p
YER055C	-0.598916	0.353205	0.952115	0.651704	0.801282	0.448327	HIS1	ATP phosphoribosyltransferase
YER056C	-0.69436	-0.05897	0.635387	0.664641	1	0.742517	FCY2	Purine-cytosine permease
YER056C-A	0.940464	1.70032	0.759853	0.457579	0.0614049	0.598493	RPL34A	Ribosomal 60S subunit protein L34A
YER057C	-0.0859144	-0.227052	-0.141136	1	0.880756	0.970246	HMF1	Member of the p14.5 protein family
YER058W	0.428084	0.987087	0.558831	0.819635	0.410622	0.771888	PET117	Assembly factor that couples heme a synthesis to complex IV assembly
YER059W	0.0228259	-0.563256	-0.585987	1	0.684917	0.745612	PCL6	Pho85p cyclin of the Pho80p subfamily
YER060W	-0.31175	0.860895	1.17256	0.875592	0.454905	0.357698	FCY21	Putative purine-cytosine permease
YER060W-A	0.331284	0.842207	0.510776	0.876528	0.5011	0.800114	FCY22	Putative purine-cytosine permease
YER061C	-0.373298	-0.644201	-0.27085	0.855675	0.65283	0.929329	CEM1	Mitochondrial beta-keto-acyl synthase
YER062C	-0.128421	-1.26197	-1.1335	0.987868	0.236655	0.401489	GPP2	DL-glycerol-3-phosphate phosphatase involved in glycerol biosynthesis
YER063W	0.00245777	0.131568	0.129104	1	0.975453	0.990896	THO1	Conserved nuclear RNA-binding protein
YER064C	0.791135	0.482682	-0.308433	0.656587	0.795275	0.926871	VHR2	Non-essential nuclear protein
YER065C	-1.74295	-2.7449	-1.00186	0.178642	0.00844373	0.547755	ICL1	Isocitrate lyase
YER066C-A	0.309329	-1.0811	-1.38989	0.942098	0.551266	0.518004	YER066C-A	Dubious open reading frame
YER066W	0.471543	-0.743877	-1.21509	0.742268	0.5037	0.273332	RRT13	Putative protein of unknown function
YER067C-A	1.071	0.258974	-0.811763	0.463137	0.912167	0.636868	YER067C-A	Dubious open reading frame
YER067W	0.735243	-0.576052	-1.31108	0.565884	0.629633	0.219532	RGI1	Protein involved in energy metabolism under respiratory conditions
YER068C-A	-0.818429	-0.118185	0.699803	0.783661	1	0.858692	YER068C-A	Dubious open reading frame
YER068W	-0.277804	-0.429743	-0.151927	0.894982	0.766945	0.981782	MOT2	Ubiquitin-protein ligase subunit of the CCR4-NOT complex
YER069W	-0.355664	-0.0455117	0.310146	0.861242	1	0.904146	ARG56	Acetylglutamate kinase and N-acetyl-gamma-glutamyl-phosphate reductase
YER070W	-1.35072	-1.36722	-0.0165025	0.320299	0.235617	1	RNR1	Major isoform of large subunit of ribonucleotide-diphosphate reductase
YER071C	-0.922277	0.463664	1.38577	0.531343	0.760731	0.280421	TDA2	Subunit of a complex that associates with actin filaments
YER072W	-1.85773	-1.32785	0.529873	0.0817993	0.207367	0.777398	VTC1	Regulatory subunit of the vacuolar transporter chaperone (VTC) complex
YER073W	1.07288	1.74814	0.675249	0.49971	0.137564	0.738914	ALD5	Mitochondrial aldehyde dehydrogenase
YER074W	0.620649	1.29084	0.670187	0.653879	0.18521	0.663494	RPS24A	Protein component of the small (40S) ribosomal subunit
YER074W-A	0.389696	0.401623	0.0119256	0.781431	0.743984	1	YOS1	Integral membrane protein required for ER to Golgi transport
YER075C	1.34301	1.18126	-0.161738	0.394094	0.393744	0.991596	PTP3	Phosphotyrosine-specific protein phosphatase
YER076C	0.122389	-0.690541	-0.812807	0.992058	0.595574	0.604749	YER076C	Putative protein of unknown function
YER076W-A	-0.541617	-0.985837	-0.443843	0.744951	0.422378	0.858896	YER076W-A	Dubious open reading frame
YER077C	1.67663	1.09775	-0.578827	0.103786	0.281985	0.724806	MRX1	Protein that associates with mitochondrial ribosome
YER078C	0.209869	0.420068	0.210182	0.93572	0.757454	0.943431	ICP55	Mitochondrial aminopeptidase
YER078W-A	-1.4156	-0.064384	1.34768	0.49634	1	0.586142	YER078W-A	Putative protein of unknown function
YER079C-A	0.215503	-0.241869	-0.456911	0.987868	0.981516	0.924133	YER079C-A	Dubious open reading frame
YER079W	0.21987	-0.439843	-0.659582	0.9493	0.795024	0.728347	YER079W	Putative protein of unknown function
YER080W	0.52564	0.828802	0.303131	0.708474	0.454499	0.894881	AIM9	Protein of unknown function
YER081W	-4.09182	-0.675383	3.41543	0.0543728	0.816466	0.126572	SER3	3-phosphoglycerate dehydrogenase and alpha-ketoglutarate reductase
YER082C	1.40726	1.26984	-0.137416	0.302429	0.292301	0.997019	UTP7	Nucleolar protein
YER083C	-0.282063	-0.685063	-0.402989	0.869402	0.51485	0.813571	GET2	Subunit of the GET complex
YER084W	-1.82122	-6.96592	-4.93425	0.612009	0.0538624	0.35926	YER084W	Protein of unknown function
YER084W-A	2.39432	3.57908	1.1809	0.318333	0.017557	0.529256	YER084W-A	Dubious open reading frame
YER085C	0	5.18898	4.97879	1	0.112224	0.206254	YER085C	Putative protein of unknown function
YER086W	-0.854547	-0.309713	0.544832	0.598772	0.884042	0.807233	ILV1	Threonine deaminase, catalyzes first step in isoleucine biosynthesis
YER087C-A	0.737142	0.280136	-0.456734	0.659691	0.901595	0.858692	YER087C-A	Dubious open reading frame
YER087C-B	-0.552847	-0.552222	0.00062493	0.676578	0.642989	1	SBH1	Beta subunit of Sec61p ER translocation complex (Sec61p-Sss1p-Sbh1p)
YER087W	0.441743	-0.334631	-0.776189	0.801596	0.844213	0.637867	AIM10	Protein with similarity to tRNA synthetases
YER088C	0.226957	-0.460537	-0.687486	0.953566	0.803401	0.746093	DOT6	Protein involved in rRNA and ribosome biogenesis
YER088C-A	0.537638	-0.17366	-0.711247	0.668764	0.936117	0.58668	YER088C-A	Dubious open reading frame
YER088W-B	0.373117	1.2912	0.916882	0.893537	0.300499	0.630622	YER088W-B	Dubious open reading frame
YER089C	0.216679	-0.307309	-0.523981	0.930253	0.841289	0.756063	PTC2	Type 2C protein phosphatase (PP2C)
YER090C-A	0	-5.12548e-15	0	1	1	1	YER090C-A	Dubious open reading frame
YER090W	0.391608	0.357703	-0.0339041	0.805879	0.803271	1	TRP2	Anthranilate synthase
YER091C	-1.41915	-2.23332	-0.814164	0.337766	0.0529588	0.676166	MET6	Cobalamin-independent methionine synthase
YER091C-A	4.14751	4.63629	0.477032	0.432372	0.208762	0.947391	YER091C-A	Dubious open reading frame
YER092W	0.54473	0.335041	-0.209678	0.687257	0.816153	0.942614	IES5	Non-essential INO80 chromatin remodeling complex subunit
YER093C	-0.201291	-0.0754921	0.125787	0.935794	1	0.990404	TSC11	Subunit of TORC2 (Tor2p-Lst8p-Avo1-Avo2-Tsc11p-Bit61p)
YER093C-A	0.668092	0.0759421	-0.592058	0.641471	1	0.730001	AIM11	Protein of unknown function
YER094C	0.696192	-0.165374	-0.861546	0.613035	0.951524	0.536026	PUP3	Beta 3 subunit of the 20S proteasome
YER095W	-0.578253	-1.98226	-1.40398	0.728113	0.0609075	0.292674	RAD51	Strand exchange protein
YER096W	0.236451	-0.62179	-0.858051	0.950186	0.711772	0.660341	SHC1	Sporulation-specific activator of Chs3p (chitin synthase III)
YER097W	0.799472	-0.103237	-0.898109	0.706115	1	0.783963	YER097W	Dubious open reading frame
YER098W	0.499895	-1.05577	-1.55513	0.842396	0.53995	0.407575	UBP9	Ubiquitin-specific protease that cleaves ubiquitin-protein fusions
YER099C	0.665912	0.101828	-0.564058	0.61608	0.990756	0.724806	PRS2	5-phospho-ribosyl-1(alpha)-pyrophosphate synthetase
YER100W	0.915952	0.747814	-0.168126	0.510333	0.542338	0.975452	UBC6	Ubiquitin-conjugating enzyme involved in ERAD
YER101C	1.435	0.909618	-0.525311	0.179906	0.396035	0.75331	AST2	Lipid raft associated protein
YER102W	0.701176	1.1188	0.417626	0.618757	0.292301	0.835655	RPS8B	Protein component of the small (40S) ribosomal subunit
YER103W	3.49033	0.75941	-2.73077	3.76529e-05	0.536264	0.00354542	SSA4	Heat shock protein that is highly induced upon stress
YER104W	0.511619	-0.280623	-0.792063	0.797448	0.911709	0.692285	RTT105	Chaperone for Replication Protein A complex (RPA)
YER105C	0.437226	-0.170025	-0.607225	0.792982	0.954431	0.727351	NUP157	Subunit of the inner ring of the nuclear pore complex (NPC)
YER106W	-0.0252395	1.02958	1.05121	1	0.637561	0.748486	MAM1	Monopolin
YER107C	0.515365	0.145672	-0.369661	0.738992	0.966325	0.864785	GLE2	RNA export factor associated with the nuclear pore complex (NPC)
YER107W-A	-0.309618	-0.00987678	0.299547	0.955315	1	0.960569	YER107W-A	Dubious open reading frame
YER109C	1.13503	0.646393	-0.488562	0.463775	0.680873	0.837541	FLO8	Transcription factor
YER110C	-0.4293	-0.0195912	0.409705	0.812693	1	0.854778	KAP123	Karyopherin beta
YER111C	1.50761	1.27964	-0.227946	0.220392	0.250804	0.947391	SWI4	DNA binding component of the SBF complex (Swi4p-Swi6p)
YER112W	0.128006	1.17718	1.04904	1	0.377832	0.547357	LSM4	Lsm (Like Sm) protein
YER113C	0.0739937	0.0749714	0.000977407	1	1	1	TMN3	Protein with a role in cellular adhesion and filamentous growth
YER114C	1.71274	0.772073	-0.940589	0.179906	0.584716	0.574051	BOI2	Protein involved in polar growth
YER115C	0.569336	0.200504	-0.368724	0.687116	0.934431	0.865361	SPR6	Protein of unknown function
YER116C	1.72357	0.693496	-1.02986	0.197469	0.652235	0.5461	SLX8	Subunit of Slx5-Slx8 SUMO-targeted ubiquitin ligase (STUbL) complex
YER117W	1.03174	1.49003	0.45829	0.346813	0.0801342	0.779464	RPL23B	Ribosomal 60S subunit protein L23B
YER118C	0.279201	-0.203726	-0.482893	0.900696	0.933942	0.80858	SHO1	Transmembrane osmosensor for filamentous growth and HOG pathways
YER119C	-0.0832122	-1.05274	-0.969515	1	0.304964	0.467869	AVT6	Vacuolar aspartate and glutamate exporter
YER119C-A	0.362336	-0.418832	-0.781003	0.880961	0.829646	0.70275	YER119C-A	Dubious open reading frame
YER120W	0.324599	-0.0353084	-0.359901	0.839166	1	0.847684	SCS2	Integral ER membrane protein, regulates phospholipid metabolism
YER121W	1.1514	0.939506	-0.211839	0.331722	0.379847	0.946884	YER121W	Putative protein of unknown function
YER122C	0.68006	0.421822	-0.258229	0.616357	0.760341	0.915254	GLO3	ADP-ribosylation factor GTPase activating protein (ARF GAP)
YER123W	0.990282	1.05294	0.0626391	0.656224	0.581441	1	YCK3	Palmitoylated vacuolar membrane-localized casein kinase I isoform
YER124C	-0.314552	1.24671	1.56123	0.942062	0.481179	0.451737	DSE1	Daughter cell-specific protein
YER125W	-0.32878	-1.24328	-0.914482	0.899423	0.351425	0.623673	RSP5	NEDD4 family E3 ubiquitin ligase
YER126C	1.11831	2.77879	1.66038	0.424253	0.00336266	0.165037	NSA2	Protein constituent of 66S pre-ribosomal particles
YER127W	1.37248	2.09606	0.723465	0.27278	0.031722	0.661364	LCP5	Essential protein involved in maturation of 18S rRNA
YER128W	0.14228	0.37715	0.234809	0.980637	0.798869	0.940339	VFA1	Protein that interacts with Vps4p and has a role in vacuolar sorting
YER129W	1.6406	0.784826	-0.855724	0.256446	0.612401	0.661364	SAK1	Upstream serine/threonine kinase for the SNF1 complex
YER130C	1.42359	0.383895	-1.03963	0.347099	0.846002	0.565754	COM2	Transcription factor that binds IME1 Upstream Activation Signal (UAS)
YER131W	0.748903	1.98253	1.23362	0.584871	0.031722	0.300666	RPS26B	Protein component of the small (40S) ribosomal subunit
YER132C	1.23741	0.275692	-0.961629	0.321869	0.885003	0.511163	PMD1	Protein with an N-terminal kelch-like domain
YER133W	0.0789564	0.614745	0.535761	1	0.751984	0.852461	GLC7	Type 1 S/T protein phosphatase (PP1) catalytic subunit
YER133W-A	0.0733122	0.0890303	0.0157114	1	1	1	YER133W-A	Dubious open reading frame
YER134C	-0.0166081	-0.360346	-0.343688	1	0.869588	0.910085	YER134C	Magnesium-dependent acid phosphatase
YER135C	-0.734281	-0.902827	-0.167868	0.763698	0.630633	1	YER135C	Putative protein of unknown function
YER136W	0.221203	-0.669321	-0.890504	0.955315	0.681783	0.64503	GDI1	GDP dissociation inhibitor
YER137C	1.35806	2.21228	0.853808	0.434698	0.084297	0.692285	YER137C	Protein of unknown function
YER137C-A	0.235828	0.646886	0.411042	0.950658	0.695207	0.881846	YER137C-A	Retrotransposon TYA Gag gene co-transcribed with TYB Pol
YER137W-A	-0.489628	0.974699	1.46071	0.929305	0.672959	0.583163	YER137W-A	Dubious open reading frame
YER138C	2.5764	1.4101	-1.16625	0.0356172	0.277799	0.496729	YER138C	Retrotransposon TYA Gag and TYB Pol genes
YER138W-A	0.588644	2.25895	1.66672	0.832157	0.0607795	0.273332	YER138W-A	Putative protein of unknown function
YER139C	0.475659	0.463963	-0.0116974	0.83827	0.815922	1	RTR1	Dual specificity protein phosphatase
YER140W	0.791895	0.61897	-0.172909	0.585496	0.645227	0.975755	EMP65	Integral membrane protein of the ER
YER141W	-0.465874	-1.20003	-0.73414	0.825921	0.36703	0.71654	COX15	Heme a synthase
YER142C	0.768669	-0.0699131	-0.838375	0.589006	1	0.584194	MAG1	3-methyl-adenine DNA glycosylase
YER143W	0.845822	-0.499626	-1.34531	0.556611	0.732279	0.280218	DDI1	Aspartic-type endopeptidase
YER144C	0.94907	-0.443545	-1.39251	0.517699	0.783875	0.284707	UBP5	Putative ubiquitin-specific protease
YER145C	-0.881075	-0.646145	0.234927	0.511688	0.605525	0.933288	FTR1	High affinity iron permease
YER145C-A	0.0854866	0.230609	0.145101	1	0.901595	0.983553	YER145C-A	Putative protein of unknown function
YER146W	0.248973	1.18376	0.934707	0.904415	0.217103	0.467869	LSM5	Lsm (Like Sm) protein
YER147C	0.942002	0.00989824	-0.932016	0.515686	1	0.547519	SCC4	Subunit of cohesin loading factor (Scc2p-Scc4p)
YER147C-A	0.465541	0.637274	0.171705	0.894516	0.803271	1	YER147C-A	Dubious open reading frame
YER148W	1.18986	2.15596	0.966028	0.617832	0.223961	0.738946	SPT15	TATA-binding protein (TBP)
YER148W-A	1.01716	2.22523	1.20728	0.703425	0.226202	0.673761	YER148W-A	Dubious open reading frame
YER149C	0.736487	0.518306	-0.218128	0.775928	0.842466	0.993295	PEA2	Coiled-coil 12S polarisome subunit
YER150W	2.68572	0.234681	-2.451	0.000317888	0.885386	0.00195902	SPI1	GPI-anchored cell wall protein involved in weak acid resistance
YER151C	1.40947	0.966607	-0.442818	0.268963	0.426791	0.838969	UBP3	Ubiquitin-specific protease that cleaves Ub-protein fusions
YER152C	0.166873	0.175339	0.008466	0.952355	0.932723	1	YER152C	Protein with 2-aminoadipate transaminase activity
YER152W-A	0.717461	-0.610448	-1.32739	0.703425	0.741132	0.462802	YER152W-A	Dubious open reading frame
YER153C	0.156968	-0.997513	-1.1542	0.981766	0.445835	0.466226	PET122	Mitochondrial translational activator specific for the COX3 mRNA
YER154W	0.335898	0.145537	-0.190352	0.842343	0.960746	0.950777	OXA1	Mitochondrial inner membrane insertase
YER155C	0.756609	-0.0262405	-0.782807	0.601024	1	0.62252	BEM2	Rho GTPase activating protein (RhoGAP)
YER156C	0.0385807	0.306831	0.268238	1	0.834195	0.904146	MYG1	Protein involved in mitochondrial function
YER157W	0.0369754	0.399511	0.362497	1	0.802741	0.878574	COG3	Essential component of the conserved oligomeric Golgi complex
YER158C	0.628472	-0.427	-1.05544	0.679306	0.789703	0.476368	YER158C	Protein of unknown function
YER158W-A	1.96437	2.04156	0.0771111	0.0787784	0.0439219	1	YER158W-A	Dubious open reading frame
YER159C	1.51894	1.11126	-0.407644	0.299455	0.420569	0.881739	BUR6	Subunit of a heterodimeric NC2 transcription regulator complex
YER159C-A	0.738429	0.497652	-0.24077	0.560695	0.681557	0.918928	YER159C-A	Retrotransposon TYA Gag gene co-transcribed with TYB Pol
YER160C	2.0964	1.86386	-0.232536	0.0803714	0.096041	0.948741	YER160C	Retrotransposon TYA Gag and TYB Pol genes
YER161C	1.26278	0.806398	-0.456312	0.44735	0.615528	0.870084	SPT2	Protein involved in negative regulation of transcription
YER162C	-0.951267	-1.70121	-0.749834	0.456731	0.0642225	0.618462	RAD4	Damaged-DNA binding subunit of Nuclear Excision Repair Factor 2
YER163C	0.11315	-0.554521	-0.667639	0.985921	0.612401	0.614637	GCG1	Gamma-glutamyl cyclotransferase
YER164W	0.940293	0.64085	-0.299397	0.570243	0.689555	0.928488	CHD1	Chromatin remodeler that regulates various aspects of transcription
YER165C-A	-0.300426	-0.975228	-0.672039	0.988341	0.699455	0.867001	YER165C-A	Dubious open reading frame
YER165W	0.798923	0.511711	-0.287211	0.536607	0.68261	0.897086	PAB1	Poly(A) binding protein
YER166W	0.750038	-0.44392	-1.19393	0.579213	0.748244	0.322454	DNF1	Aminophospholipid translocase (flippase)
YER167W	1.69028	0.560145	-1.13003	0.318175	0.785367	0.581473	BCK2	Serine/threonine-rich protein involved in PKC1 signaling pathway
YER168C	0.105347	0.0942983	-0.0110482	1	1	1	CCA1	ATP (CTP):tRNA-specific tRNA nucleotidyltransferase
YER169W	1.13528	0.577688	-0.557547	0.453519	0.718126	0.796969	RPH1	JmjC domain-containing histone demethylase
YER170W	-0.0648483	-0.226599	-0.161713	1	0.902624	0.968738	ADK2	Mitochondrial adenylate kinase
YER171W	0.942336	0.520334	-0.421969	0.471258	0.699455	0.83398	RAD3	5' to 3' DNA helicase
YER172C	0.416932	0.302115	-0.114809	0.812693	0.860844	1	BRR2	RNA-dependent ATPase RNA helicase (DEIH box)
YER172C-A	1.0707	-0.480449	-1.54462	0.69083	0.92281	0.61886	YER172C-A	Dubious open reading frame
YER173W	1.46437	1.20309	-0.261257	0.309669	0.35819	0.943796	RAD24	Checkpoint protein
YER174C	0.786016	0.643798	-0.142211	0.560695	0.598475	0.985915	GRX4	Glutathione-dependent oxidoreductase and glutathione S-transferase
YER175C	0.334001	0.404211	0.0702072	0.869429	0.798257	1	TMT1	Trans-aconitate methyltransferase
YER175W-A	-1.46981	0.105366	1.57305	0.504967	1	0.477527	YER175W-A	Putative protein of unknown function
YER176W	-2.43637	-2.6132	-0.176803	0.00222685	0.000909985	0.956352	ECM32	DNA dependent ATPase/DNA helicase
YER177W	0.065394	-0.796014	-0.861404	1	0.524125	0.579707	BMH1	14-3-3 protein, major isoform
YER178W	-0.389441	-1.13982	-0.75038	0.812693	0.254554	0.606268	PDA1	E1 alpha subunit of the pyruvate dehydrogenase (PDH) complex
YER179W	-0.758223	-1.3796	-0.621294	0.563082	0.143291	0.696803	DMC1	Meiosis-specific recombinase required for double-strand break repair
YER180C	0.849385	0.92514	0.0757357	0.507901	0.377769	1	ISC10	Meiosis-specific MAPK inhibitor
YER180C-A	0.644324	-0.334986	-0.978398	0.812693	0.933053	0.720286	SLO1	Protein interacting with Arl3p
YER181C	2.80297	4.30479	1.4738	0.832157	0.22216	0.772723	YER181C	Mitochondrial protein of unknown function
YER182W	1.13067	0.918166	-0.212484	0.403596	0.451668	0.952084	FMP10	Putative protein of unknown function
YER183C	-0.194615	-0.271862	-0.0772404	0.952355	0.886304	1	FAU1	5,10-methenyltetrahydrofolate synthetase
YER184C	0.462547	0.18668	-0.275825	0.801106	0.953849	0.92706	TOG1	Transcriptional activator of oleate genes
YER185W	-0.536594	-0.0259527	0.510503	0.780626	1	0.83398	PUG1	Plasma membrane protein involved in protoprophyrin and heme transport
YER186C	0.481767	0.280011	-0.20174	0.751213	0.872734	0.94946	YER186C	Putative protein of unknown function
YER187W	2.34273	0.781843	-1.56024	0.0260344	0.585168	0.216373	YER187W	Putative protein of unknown function
YER188C-A	0.227499	0.252738	0.0252113	0.952355	0.924656	1	YER188C-A	Putative protein of unknown function
YER188W	1.11159	0.323421	-0.787952	0.492543	0.882158	0.696803	YER188W	Putative protein of unknown function
YER189W	-1.0466	-2.30198	-1.25409	0.575136	0.0801342	0.530491	YER189W	Putative protein of unknown function
YER190C-A	0	-5.12548e-15	0	1	1	1	YER190C-A	Dubious open reading frame
YER190C-B	0	-5.12548e-15	0	1	1	1	YER190C-B	Putative protein of unknown function
YER190W	0.15219	-1.43532	-1.58742	0.987446	0.256904	0.27352	YRF1-2	Helicase encoded by the Y' element of subtelomeric regions
YFL001W	0.893433	1.36512	0.47158	0.516027	0.178504	0.807028	DEG1	tRNA:pseudouridine synthase
YFL002C	0.11164	0.625877	0.514159	0.997432	0.629358	0.786061	SPB4	Putative ATP-dependent RNA helicase
YFL002W-A	1.13243	1.13654	0.004099	0.5599	0.485916	1	YFL002W-A	Retrotransposon TYA Gag and TYB Pol genes
YFL002W-B	-0.307717	-0.479783	-0.172015	0.892403	0.762865	0.985915	YFL002W-B	Retrotransposon TYA Gag gene co-transcribed with TYB Pol
YFL003C	-1.52652	-0.519109	1.00689	0.132662	0.670897	0.436456	MSH4	Protein involved in meiotic recombination
YFL004W	-0.117361	-0.249921	-0.132551	0.992279	0.894663	0.991596	VTC2	Regulatory subunit of the vacuolar transporter chaperone (VTC) complex
YFL005W	0.336917	-0.154521	-0.491425	0.86068	0.962361	0.797707	SEC4	Rab family GTPase
YFL007W	0.37523	-1.17429	-1.54949	0.822025	0.232764	0.133646	BLM10	Proteasome activator
YFL008W	0.0947594	-0.255604	-0.350238	1	0.924075	0.90086	SMC1	Subunit of the multiprotein cohesin complex
YFL009W	-0.481644	-1.2888	-0.807118	0.762654	0.221302	0.602868	CDC4	F-box protein required for both the G1/S and G2/M phase transitions
YFL010C	0.382585	-0.488255	-0.870795	0.838539	0.74485	0.581473	WWM1	WW domain containing protein of unknown function
YFL010W-A	0.863874	0.524351	-0.339484	0.461607	0.645227	0.859424	AUA1	Protein required for the negative regulation by ammonia of Gap1p
YFL011W	1.01068	-0.627031	-1.63596	0.480643	0.682412	0.19749	HXT10	Hexose transporter
YFL012W	0.198502	0.988141	0.788342	0.985921	0.497199	0.7158	YFL012W	Putative protein of unknown function
YFL012W-A	1.98841	1.56758	-0.418206	0.578984	0.699955	0.990896	YFL012W-A	Dubious open reading frame
YFL013C	2.01738	1.48963	-0.527671	0.179906	0.292572	0.847456	IES1	Subunit of the INO80 chromatin remodeling complex
YFL013W-A	0.850594	0.973178	0.12252	0.560473	0.407338	1	YFL013W-A	Dubious open reading frame
YFL014W	5.47662	2.63254	-2.84407	1.43099e-10	0.00381849	0.0025527	HSP12	Plasma membrane protein involved in maintaining membrane organization
YFL015C	1.97527	1.16193	-0.811888	0.13237	0.422378	0.699696	YFL015C	Putative protein of unknown function
YFL015W-A	0	2.03853	1.87804	1	1	1	YFL015W-A	Dubious open reading frame
YFL016C	1.25582	-0.165406	-1.42115	0.301902	0.957429	0.222673	MDJ1	Co-chaperone that stimulates HSP70 protein Ssc1p ATPase activity
YFL017C	0.0854972	-0.0450611	-0.130545	1	1	0.988209	GNA1	Glucosamine-6-phosphate acetyltransferase
YFL017W-A	-0.272885	0.569327	0.842128	0.875592	0.603715	0.486699	SMX2	Core Sm protein Sm G
YFL018C	0.664486	-0.279133	-0.943599	0.616462	0.861519	0.468593	LPD1	Dihydrolipoamide dehydrogenase
YFL019C	0.162694	-0.679395	-0.841451	0.981307	0.682412	0.664259	YFL019C	Putative protein of unknown function
YFL020C	1.52357	0.21212	-1.31058	0.25945	0.954657	0.377951	PAU5	Member of the seripauperin multigene family
YFL021C-A	1.33722	1.42372	0.0864485	0.318333	0.205811	1	YFL021C-A	Dubious open reading frame
YFL021W	0.0330492	-0.48129	-0.514325	1	0.777938	0.821444	GAT1	Transcriptional activator of nitrogen catabolite repression genes
YFL022C	0.371132	-0.307953	-0.679074	0.832157	0.848039	0.672612	FRS2	Alpha subunit of cytoplasmic phenylalanyl-tRNA synthetase
YFL023W	1.68949	1.53395	-0.15553	0.155532	0.155721	0.986927	BUD27	Unconventional prefoldin protein involved in translation initiation
YFL024C	-1.09698	-1.83303	-0.735966	0.529739	0.157152	0.738914	EPL1	Subunit of NuA4, an essential histone H4/H2A acetyltransferase complex
YFL025C	-0.0871627	-0.632389	-0.545204	1	0.675964	0.800114	BST1	GPI inositol deacylase of the endoplasmic reticulum (ER)
YFL026W	-0.23839	-0.17599	0.0623909	0.936463	0.958821	1	STE2	Receptor for alpha-factor pheromone
YFL027C	0.764941	0.852295	0.0873363	0.656587	0.552543	1	GYP8	GTPase-activating protein for yeast Rab family members
YFL028C	0.582668	1.20628	0.623586	0.668804	0.21949	0.693392	CAF16	Part of evolutionarily-conserved CCR4-NOT regulatory complex
YFL029C	0.40159	0.0359429	-0.365622	0.812693	1	0.86128	CAK1	Cyclin-dependent kinase-activating kinase
YFL030W	0.632456	-0.589337	-1.22176	0.656587	0.6414	0.308001	AGX1	Alanine:glyoxylate aminotransferase (AGT)
YFL031C-A	0.196533	-0.113649	-0.310167	0.933105	0.981516	0.875104	YFL031C-A	Dubious open reading frame
YFL031W	-0.889	-1.09854	-0.209541	0.811376	0.715051	1	HAC1	Basic leucine zipper (bZIP) transcription factor (ATF/CREB1 homolog)
YFL032W	-0.702364	-2.39456	-1.6921	0.713594	0.0590342	0.284357	YFL032W	Dubious open reading frame
YFL033C	0.61522	-0.468197	-1.08336	0.729361	0.795008	0.524197	RIM15	Protein kinase involved in cell proliferation in response to nutrients
YFL034C-A	0.59646	1.84694	1.25044	0.632114	0.0219268	0.215399	RPL22B	Ribosomal 60S subunit protein L22A
YFL034C-B	1.1801	0.862665	-0.31738	0.461607	0.561944	0.919747	MOB2	Activator of Cbk1p kinase
YFL034W	1.40744	0.675687	-0.731608	0.28219	0.637138	0.686859	MIL1	Predicted lipase
YFL036W	1.41594	0.38104	-1.03483	0.261086	0.81276	0.485876	RPO41	Mitochondrial RNA polymerase
YFL037W	-0.568693	-1.46964	-0.900937	0.708474	0.162256	0.55203	TUB2	Beta-tubulin
[truncated: 4,687 more rows]
